# Supplementary material for: Combination of consensus and ensemble docking strategies for the discovery of human dihydroorotate dehydrogenase inhibitors
Source: Sci Rep. 2021 Jun 1;11:11417. doi: 10.1038/s41598-021-91069-7 (PMC8169699; doi:10.1038/s41598-021-91069-7)
Supplement: Supplementary file 2 — Supplementary Table S2 [file 41598_2021_91069_MOESM2_ESM.xls]

## Sheet: Sheet1
Table S2. Virtual screening results of the performed 16 (1 software-1 structure) runs
Compounds	AutoDock VINA				ICM				LeDock				rDock
	4IGH	5ZF4	6J3C	6GK0	4IGH	5ZF4	6J3C	6GK0	4IGH	5ZF4	6J3C	6GK0	4IGH	5ZF4	6J3C	6GK0
acitve_AVQ_3zws	-9.4	-9.6	-9.8	-9.2	-17.78	0.04711	-2.489	-4.382	-7.02	-7.51	-7.63	-7.68	-24.319	-22.893	-23.529	-22.078
acitve_MLJ_5k9c	-11	-10.3	-11.6	-12.1	-21.27	-4.144	-9.452	-6.296	-7.19	-6.36	-7.58	-7.68	-21.009	-21.386	-20.992	-20.712
active_03U_3u2o	-9.8	-9.6	-10.2	-8.9	-28.32	-2.647	-22.28	-19.03	-7	-6.43	-7.02	-6.59	-19.386	-19.029	-20.573	-18.104
active_18X_4zl1	-8.7	-8.2	-8.6	-8.6	-17.29	-0.00989	-9.357	-5.949	-6.61	-5.55	-6.36	-6.09	-18.052	-17.47	-19.64	-13.795
active_1EA_4igh	-12.6	-11.3	-11.7	-9.7	-39.95	-7.723	-4.549	-2.756	-8.14	-5.15	-6.94	-5.68	-29.066	-22.169	-23.588	-20.111
active_1KL_5hin	-8.8	-6.9	-9.7	-9.4	-14.87	12.15	-11.43	-2.481	-6.43	-6.22	-7.6	-7.85	-19.96	-18.725	-23.288	-20.921
active_1SU_6oc1	-12	-10.4	-12.1	-11.8	-31.92	2.806	-20.01	-13.11	-10.09	-8.05	-8.96	-8.94	-27.023	-29.208	-30.59	-26.824
active_1X5_3kvj	-9.6	-9.1	-9.9	-8.8	-27.55	-25.45	-26.7	-12.35	-6.6	-6.83	-7.31	-6.62	-25.601	-23.227	-26.987	-22.554
active_201_2b0m	-10	-8.4	-10.8	-8.6	-36.3	-5.483	-29.79	-15.23	-6.69	-5.05	-6.8	-5.2	-26.816	-21.451	-24.396	-16.556
active_238_2prh	-12	-10.6	-12.3	-9.6	-31.92	-20.57	-17.58	-10.16	-7.59	-5.44	-7.74	-5.65	-28.233	-25.067	-27.94	-18.405
active_2V6_4oqv	-11.3	-11.1	-11.4	-9.9	-23.92	1.014	2.91	4.857	-7.58	-6.47	-7.17	-6.58	-18.385	-13.809	-23.827	-12.595
active_3FT_2bxv	-11.3	-10.8	-11.4	-10.5	-30.72	-11.37	-34.61	-18.7	-7.66	-5.59	-7.33	-6.59	-22.86	-20.853	-18.737	-19.067
active_3RV_4rk8	-12.2	-11.7	-12.3	-10.6	-35.28	-12.23	-24.2	-12.51	-8.05	-7.06	-8.7	-7.95	-28.812	-23.697	-23.593	-20.748
active_3RY_4rka	-11.5	-10.6	-12.1	-9.1	-34.36	-6.209	0.4814	-10.96	-8.16	-7.18	-8.42	-7.45	-25.507	-24.182	-22.639	-22.821
active_3X2_4ls1	-10.4	-10.1	-10.6	-10.1	-38.57	-19.22	-14.97	-21.09	-7.49	-7.72	-8.29	-7.6	-34.339	-35.575	-33.95	-32.095
active_3XS_4ls2	-10.3	-9.9	-10.4	-9.9	-37.62	-17.82	-18.65	-15.73	-7.63	-6.91	-8.07	-7.23	-31.093	-30.151	-30.12	-29.524
active_4JG_4jgd	-10.2	-10	-10.3	-10	-27.36	-29.29	-23.18	-15.89	-6.05	-5.6	-7.02	-7.19	-21.433	-20.826	-20.27	-20.054
active_4R5_4zmg	-9.9	-9.6	-10.4	-8.6	-26.99	-25.15	-12.05	-22.98	-7.24	-6.08	-7.5	-6.83	-19.985	-19.465	-19.406	-17.622
active_52Y_4ylw	-7.3	-7.2	-8.2	-8.2	-24.47	4.587	-14.04	-7.433	-5.88	-5.88	-6.34	-6.67	-18.666	-17.346	-21.559	-15.463
active_64B_5hqe	-7.3	-6.2	-8	-6.9	-12.62	-1.695	-10.04	-2.383	-5.58	-5.22	-5.72	-5.53	-16.765	-16.937	-17.304	-13.487
active_6X1_3kvk	-10	-9.8	-9.5	-9	-30.56	-30.6	-25.29	-24.33	-6.53	-6.09	-6.83	-5.95	-20.76	-15.537	-17.071	-15.593
active_7GF_5h2z	-6.9	-6	-8.1	-6.5	-15.2	3.911	-6.87	9.126	-6.32	-6.03	-5.96	-5.74	-20.208	-20.984	-17.429	-11.351
active_7L7_5h73	-7	-6.2	-7.6	-6.5	-17.42	-7.492	-11.5	-7.422	-5.15	-4.56	-5.38	-4.94	-15.16	-16.633	-18.498	-10.493
active_7Z5_3kvl	-9.1	-9	-9.6	-8.5	-25.4	-27.13	-30.76	-24.75	-6.72	-6.64	-6.96	-6.41	-19.948	-21.146	-22.601	-18.163
active_951_3kvm	-10.6	-11.3	-10.5	-9.8	-38.03	-25.3	-21.47	-24.66	-7.35	-6.98	-7.61	-7.09	-22.328	-20.267	-18.411	-16.655
active_9AU_6idj	-10	-10.9	-10.7	-10.5	-20.72	21.38	5.244	-13.66	-6.67	-6.81	-7.42	-7.05	-27.195	-25.944	-27.044	-25.738
active_9BL_5zf4	-8.9	-9.6	-8.9	-8.8	-31.44	-18.72	-19.04	-17.66	-6.91	-7.73	-6.81	-6.93	-24.922	-26.188	-21.022	-17.953
active_9BO_5zf8	-8.8	-10.3	-9.5	-9.2	-30.44	1.012	-6.094	-14.9	-6.71	-7.97	-6.73	-6.94	-30.722	-32.39	-29.026	-26.209
active_9BR_5zf9	-9.3	-10.1	-9.3	-9.7	-30.14	-7.214	-3.173	-8.152	-6.65	-7.21	-6.84	-7.32	-22.512	-26.535	-20.424	-16.926
active_9BU_5zfa	-9.3	-9.8	-9.2	-9.5	-27.33	-11.31	-2.095	13.17	-6.83	-7.65	-7.07	-7.02	-22.421	-27.463	-22.123	-17.327
active_9BX_5zfb	-9.3	-9.4	-9.5	-8.4	-30.09	-26.66	7.849	-11.47	-7.09	-8.1	-7.56	-6.92	-43.679	-46.029	-43.579	-38.419
active_A26_1d3h	-8.5	-8.7	-8.6	-8.6	-23.76	-11.6	-14.85	-15.35	-5.29	-5.51	-5.66	-5.88	-17.986	-13.748	-15.867	-14.407
active_AYR_6lzl	-9.7	-9.6	-9.5	-9.8	-22.14	-23.81	-19.46	-12.75	-5.46	-5.39	-5.64	-5.83	-17.904	-19.306	-17.769	-17.062
active_B3B_4ls0	-9.8	-9.6	-10.4	-10.1	-33.25	-13.11	-17.88	-22.98	-7.2	-6.62	-7.88	-7.38	-24.533	-28.581	-26.537	-24.617
active_B5O_6j3b	-11	-11.2	-12.8	-9.7	-25.99	-11.6	-15.8	-16.24	-7.74	-6.64	-8.55	-6.08	-33.385	-27.045	-32.374	-22.258
active_B5X_6j3c	-10.9	-10.8	-12.5	-9.8	-28.39	-14.25	-24.5	-21.45	-7.12	-6.68	-8.8	-6.11	-26.771	-24.85	-29.48	-18.63
active_BCE_3f1q	-9	-9.3	-9.7	-9	-26.78	-8.328	-18.56	-17.1	-5.81	-5.08	-6.16	-6.14	-32.443	-32.343	-32.306	-30.38
active_BRE_1d3g	-11.6	-10.4	-12	-9.4	-32.09	-7.584	-17.93	-18.08	-7.17	-5.21	-7.12	-5.66	-26.742	-23.405	-26.341	-18.335
active_BVO_6jmd	-12.8	-13.1	-14.3	-10.1	-36.66	-20.31	-18.27	-24.57	-8.6	-7.44	-9.35	-7.13	-27.719	-28.375	-29.714	-19.28
active_BVU_6jme	-13.4	-13.1	-14.7	-10.8	-38.06	-29.57	-17.05	-24.76	-8.09	-7.22	-8.86	-6.92	-22.399	-24.866	-26.276	-20.824
active_CHW__5zf7	-9.1	-9.6	-8.9	-8.6	-28.67	-17.22	-9.507	-30.88	-6.85	-6.84	-6.49	-6.89	-35.116	-36.362	-32.496	-26.335
active_CIH_3fj6	-9.5	-9.7	-9.9	-8.3	-31.12	-16.59	-13.4	-20.91	-6.36	-6.08	-7.2	-6.42	-22.025	-21.164	-23.252	-22.973
active_CJH_3fjl	-9.1	-9.2	-9.7	-9.1	-31.27	-13.01	-21.07	-14.26	-6.32	-5.64	-6.74	-6.86	-35.7	-30.064	-32.032	-32.175
active_DUH_6fmd	-12.6	-12.9	-13.3	-10.4	-22.75	6.026	-3.032	-5.477	-8.14	-7.07	-8.42	-6.63	-28.335	-20.28	-21.956	-15.878
active_F1W_6gk0	-9.1	-9.2	-10.1	-10.2	-22.83	7.751	-9.435	3.716	-7.56	-8.27	-8.91	-9.63	-22.304	-26.909	-29.459	-28.803
active_F51_6cjg	-9.6	-11	-11.7	-9	-29.31	-16.92	-23.39	-21.72	-7.08	-5.5	-7.08	-5.38	-25.389	-30.736	-30.648	-17.08
active_F54_6cjf	-11.7	-10	-12.4	-9.6	-31.26	-3.18	-20.06	0.3724	-7.69	-5.51	-8.03	-6.8	-28.236	-22.776	-27.245	-19.894
active_HYT_5mut	-10.7	-11.1	-11.7	-10.6	-21.79	-8.415	-0.5037	-21.12	-7.45	-6.54	-7.6	-6.32	-23.113	-19.089	-18.154	-15.348
active_ILB_2fpt	-11.6	-11	-11.9	-9.5	-32.48	-4.908	-6.957	-12.21	-7.67	-6.25	-7.62	-6.79	-25.625	-23.662	-22.912	-18.686
active_ILC_2fpv	-10.1	-10.4	-10.8	-9.7	-33.27	-12.1	-30.9	-18.42	-7.53	-6.72	-7.73	-6.57	-29.761	-26.086	-23.031	-22.915
active_ILF_2fpy	-10.8	-11.1	-11.5	-9.2	-31.68	-10.46	-20.17	-17.98	-7.78	-6.83	-8	-6.85	-25.511	-23.1	-22.189	-19.527
active_ILH_2fqi	-11.7	-11.8	-11.9	-9.6	-33.37	-13.19	-6.995	-13.63	-7.92	-6.04	-8.33	-6.71	-26.576	-22.852	-20.973	-18.921
active_JJE_6qu7	-11	-11.4	-11.1	-8.4	-29.37	-1.889	-4.454	18.41	-8.58	-7.38	-7.94	-6.44	-22.119	-22.12	-21.448	-13.775
active_JS3_4js3	-9.8	-9.9	-10.2	-8.8	-22.91	-15.36	-15.07	-21.44	-6.19	-5.85	-6.58	-6.51	-20.332	-19.386	-25.509	-18.072
active_JTS_4jts	-9.5	-9.4	-9.7	-8.9	-26.72	-22.25	-34.42	-15.14	-5.8	-6.02	-6.1	-6.12	-19.769	-19.016	-22.655	-19.231
active_JTT_4jtt	-9.8	-9.8	-10.2	-9.1	-23.27	-17.98	-19.04	-25.49	-5.88	-5.88	-6.25	-5.95	-21.131	-20.158	-24.457	-19.742
active_JTU_4jtu	-11.5	-9.8	-10.8	-9	-28.27	0.8	-19.4	-10	-6.96	-4.69	-7.12	-5.47	-24.922	-19.656	-25.129	-17.728
active_KFZ_3zwt	-9.6	-9.2	-10.2	-9.4	-14.48	2.347	0.7177	-11.64	-7.18	-6.81	-7.89	-7.94	-24.846	-23.174	-22.279	-22.069
active_M4J_6oc0	-8.6	-8.4	-9.3	-10.2	-29.9	-18.17	-23.17	-13.53	-6.37	-6.02	-7.41	-6.73	-20.689	-27.961	-28.027	-22.334
active_MD7_3g0x	-9.7	-10.1	-10.2	-9.5	-29.65	-5.1	-15.82	-16.47	-6.33	-5.62	-6.8	-6.54	-23.19	-21.534	-22.999	-19.609
active_MDY_3g0u	-9.2	-9.1	-9.5	-7.9	-32.83	-14.03	-19.57	-22.35	-6.89	-6.58	-7.3	-6.1	-22.186	-22.387	-23.905	-20.136
active_R2C_2prl	-10	-8.8	-10.3	-10.3	-37.67	-12.4	-13.69	-15.54	-6.71	-6.37	-7.5	-7.31	-25.311	-24.85	-20.798	-19.123
active_SDV_6et4	-12.6	-10	-12.3	-9.6	-29.07	-4.044	-11.12	-31.53	-7.74	-6.13	-7.46	-6.5	-21.523	-20.626	-24.353	-19.752
active_U91_5mvd	-11.3	-11.7	-12.2	-10.6	-34.97	-6.608	-16.1	-7.387	-7.64	-6.65	-7.8	-6.37	-23.011	-16.356	-18.786	-15.82
active_VGN_2wv8	-11	-10.9	-10.8	-10	-33.59	-6.646	-16.18	-8.777	-6.84	-5.7	-6.79	-6.14	-21.942	-23.913	-25.92	-19.098
active_W7A_3w7r	-10.3	-10.6	-10.9	-10.1	-32.12	-27.74	-28.63	-33.8	-7.24	-6.61	-7.46	-7.4	-25.994	-23.91	-23.517	-25.465
active_Y9B_5mvc	-10.2	-10.9	-11.3	-10	-28.93	-4.661	-6.478	-14.14	-7.67	-6.9	-7.84	-6.68	-24.862	-22.865	-18.983	-15.488
ZINC00047169	-8.6	-8.7	-8.8	-6	-21.04	0.1209	-7.588	-2.63	-4.7	-4.09	-4.21	-3.7	-14.335	-12.466	-13.466	-10.067
ZINC00094836	-8.7	-6.8	-8.3	-7.4	-19.57	-2.649	-6.72	-0.6291	-4.72	-4.06	-4.27	-4.06	-15.535	-11.279	-17.425	-11.034
ZINC00103830	-7.7	-7.8	-8.2	-7	-23.31	-2.521	-8.759	-8.649	-5.35	-4.84	-5.22	-4.86	-18.878	-17.871	-21.373	-14.83
ZINC00131265	-9.2	-9.7	-9.6	-9.1	-23.71	-4.009	-6.262	-11.03	-7.16	-7.5	-7.72	-7.67	-24.849	-22.321	-27.466	-21.002
ZINC00193548	-7.5	-8	-7.9	-8.4	-8.377	2.51	-7.284	-2.398	-5.31	-5.85	-5.95	-6.52	-19.306	-15.753	-17.503	-18.444
ZINC00207957	-7.9	-8.4	-8.1	-8.4	-18.95	-0.1851	-7.037	-16.77	-6.94	-7.01	-7.08	-7.84	-23.239	-18.952	-24.161	-20.238
ZINC00220789	-8	-8.5	-8.7	-8.1	-13.02	13.67	1.122	-8.46	-5.41	-5.64	-5.49	-5.47	-20.148	-17.186	-16.895	-15.039
ZINC00227558	-8.1	-7	-8.7	-8.2	-20.85	-2.562	-6.814	-3.783	-5.2	-4.56	-5.23	-4.65	-21.526	-17.753	-20.447	-20.022
ZINC00240337	-8.2	-7.7	-8.8	-8.1	-28.51	3.212	-6.414	-7.5	-6.2	-6.44	-6.69	-6.65	-26.075	-20.749	-26.696	-21.449
ZINC00253836	-8	-8.2	-9.7	-7.5	-18.35	-1.506	-9.698	-2.567	-5.47	-5.6	-5.94	-5.41	-19.469	-15.994	-16.737	-12.68
ZINC00257364	-9	-9.4	-9.6	-9.2	-22.04	-23.23	-24.18	-22.51	-5.85	-5.6	-6.12	-5.9	-25.098	-22.635	-22.806	-21.357
ZINC00341594	-10.2	-9.6	-10.7	-10.1	-22.85	-4.749	-1.47	-21.05	-6.25	-4.92	-6.69	-6.32	-16.67	-17.433	-17.942	-18.054
ZINC00354860	-10.8	-11.1	-11.8	-11.1	-31.39	-17.8	-28.78	-33.38	-6.65	-6.03	-6.95	-6.9	-16.519	-23.276	-21.692	-19.703
ZINC00358686	-8.8	-8.9	-8.6	-8.3	-17.7	-5.586	-17.46	-7.577	-5.59	-5.83	-5.31	-5.49	-16.866	-15.744	-13.729	-11.126
ZINC00369507	-9.1	-9.5	-9.4	-8.7	-23.16	-6.109	-19.75	-16.43	-7.06	-6.74	-7.17	-7.14	-25.956	-19.877	-24.632	-17.952
ZINC00393490	-8.7	-6.1	-6	-7.3	-0.4143	23.9	19.23	18.53	-3.37	-2.39	-2.99	-3.43	-31.684	-29.405	-29.453	-30.464
ZINC00425935	-7.5	-6.9	-8.9	-6.4	-18.34	-0.6536	-2.868	8.512	-5.97	-6.07	-6.16	-5.05	-22.285	-15.234	-21.279	-13.286
ZINC00428385	-9.7	-9.1	-10.2	-8.5	-16.06	-4.012	-9.656	0.04748	-5.66	-5.22	-6.01	-5.92	-19.528	-20.46	-20.262	-18.819
ZINC00442860	-8.1	-6.7	-9.5	-8.1	-8.739	10.3	0.2396	3.885	-5.84	-4.88	-5.3	-6.28	-17.992	-12.674	-16.092	-17.07
ZINC00448678	-9.4	-8.7	-9.9	-9.3	-28.02	-23.67	-13.77	-19.31	-6.71	-5.47	-6.54	-6.51	-15.749	-17.504	-16.74	-14.921
ZINC00477885	-9.3	-9.5	-10.4	-9.2	-23.16	0.6521	-7.688	-13.04	-6.35	-6.14	-6.87	-6.81	-17.266	-19.186	-18.563	-18.454
ZINC00490862	-7.7	-7	-6.1	-5.6	-7.778	7.351	-0.8699	6.102	-4.52	-3.08	-3.67	-3.51	-11.963	-8.914	-12.67	-11.205
ZINC00492056	-8.3	-8.6	-8.6	-8.8	-27.42	-8.448	-7.335	-25.06	-6.67	-6.12	-6.88	-6.99	-20.57	-17.382	-18.742	-15.154
ZINC00495438	-7.4	-4.7	-7.7	-6.2	-19.58	1.584	4.913	11.39	-6.31	-5.09	-5.65	-4.99	-25.969	-16.936	-21.044	-15.893
ZINC00503921	-7.8	-6.2	-9	-7.2	-30.34	-5.781	-13.18	-2.235	-5.89	-5.34	-6.78	-5.71	-20.534	-21.986	-27.877	-14.974
ZINC00509045	-8.5	-8.9	-9	-8.8	-24.65	-2.414	-14.89	-7.592	-6.47	-5.93	-6.37	-6.65	-17.057	-16.119	-17.636	-14.77
ZINC00518470	-11	-10.7	-9.7	-7.6	-22.48	-5.709	-10.96	-4.438	-5.59	-5.09	-5.88	-4.72	-23.871	-24.762	-24.486	-15.315
ZINC00571386	-9.8	-9.7	-9.9	-9	-26.55	-11.05	-6.637	-15.83	-5.91	-5.45	-6.42	-6.28	-25.193	-22.653	-23.749	-21.783
ZINC00656349	-9.1	-6.2	-10.4	-7.7	-23	2.65	-6.622	-10.82	-6.77	-5.02	-7.35	-5.71	-20.492	-16.893	-24.062	-13.704
ZINC00663977	-8.7	-7.6	-8.1	-8.1	-20.75	13.7	9.115	7.204	-5.86	-5.21	-5.36	-5.03	-8.944	-14.946	-12.492	-13.103
ZINC00706223	-8.8	-8	-8.4	-8.6	-19.54	-2.468	-3.679	-2.547	-4.99	-4.09	-5.45	-5.12	-20.323	-15.188	-19.044	-17.198
ZINC00711602	-11.3	-12.2	-12	-11.4	-30.81	-14.86	-8.97	-23.23	-7.09	-6.26	-7.27	-7.58	-19.29	-25.118	-25.155	-22.055
ZINC00713745	-8.7	-6.2	-8.3	-9	-16.79	0.4964	-6.369	0.5878	-5.09	-4.17	-5.09	-5.31	-18.688	-16.241	-18.199	-18.87
ZINC00717165	-8.4	-6.9	-7.6	-7.3	-19.18	6.224	3.36	2.431	-4.97	-4.14	-5.41	-4.81	-19.629	-11.297	-13.395	-16.207
ZINC00719873	-7.7	-6.7	-8.7	-7.3	-28.6	-18.76	-11.35	-19.39	-6.15	-5.02	-6.94	-7.37	-18.51	-16.363	-18.815	-13.53
ZINC00720154	-8.1	-6.8	-8.9	-7.8	-16.96	0.6299	8.215	14.97	-5.73	-5.28	-5.04	-5.8	-21.268	-13.694	-18.137	-18.596
ZINC00754334	-11.2	-5.9	-9.2	-8.1	-10.68	-0.286	-8.199	-4.882	-5.21	-4.19	-4.74	-5.08	-21.678	-18.448	-23.329	-18.874
ZINC00755210	-9.2	-6.1	-7.4	-8.3	-15.46	5.581	5.476	6.73	-5.3	-4.42	-5.09	-5.29	-19.726	-17.17	-17.796	-19.589
ZINC00795391	-8.9	-8	-9.5	-9.1	-17.38	1.229	-11.05	-4.634	-6.45	-6.63	-6.51	-6.39	-18.094	-16.913	-21.113	-14.891
ZINC00818320	-7.1	-5.1	-5.9	-6.9	-6.667	6.072	6.229	6.656	-4.48	-3.72	-4.47	-4.61	-13.296	-10.97	-13.279	-16.25
ZINC00842254	-8.5	-5.5	-10.6	-7.1	-25.67	16.68	4.838	-2.641	-6.1	-4.38	-6.04	-4.79	-18.26	-9.932	-17.392	-16.872
ZINC00849889	-9.3	-6.8	-7.5	-6.4	-12.6	22.95	62.82	25.98	-4.53	-3.33	-3.6	-4.07	-20.511	-10.33	-11.921	-12.807
ZINC00853781	-8	-7.7	-9.2	-8.2	-23.01	3.398	-2.006	-2.324	-5.04	-4.99	-5.28	-4.68	-18.848	-13.584	-22.522	-17.453
ZINC00856277	-10.7	-11.4	-11.8	-10.2	-22.54	-4.727	0.9467	-19.31	-7.4	-7.22	-8.06	-7.66	-18.523	-19.502	-19.364	-18.58
ZINC00859667	-7.9	-7.9	-8.5	-7.5	-21.46	30.67	18.24	19.03	-5.29	-4.89	-5.54	-5.47	-28.76	-21.889	-25.162	-25.43
ZINC00865288	-8	-5.8	-8.2	-7.8	-16.67	14.07	4.324	1.474	-5.62	-4.5	-5.38	-5.05	-13.868	-10.515	-15.092	-11.472
ZINC00865719	-11.3	-10.8	-12	-11.2	-21.04	-0.5872	9.775	-3.661	-7.71	-6.45	-6.91	-6.43	-18.439	-20.268	-19.643	-18.456
ZINC00869836	-8.5	-8.1	-8.6	-7.8	-21.26	-2.574	-3.227	-10.32	-5.27	-4.87	-5.49	-5.3	-15.479	-14.685	-17.816	-14.894
ZINC00871835	-9.1	-6.2	-7.8	-6.7	-21.65	-7.02	-6.932	7.433	-5.06	-3.07	-4.27	-4.23	-18.091	-11.352	-19.988	-14.463
ZINC00873083	-10.6	-10.5	-11.5	-11	-17.76	-13.65	-11.07	-18.08	-6.66	-6.84	-6.99	-7.36	-23.372	-21.458	-27.637	-22.831
ZINC00891251	-8	-8.8	-9.2	-7.8	-14.89	7.771	-7.367	-13.24	-8.02	-5.81	-7.26	-7.74	-22.843	-16.684	-21.814	-20.037
ZINC00903753	-9.4	-9.1	-9.4	-7	-11.29	4.948	-8.965	0.3799	-5.33	-5.4	-5.88	-5.24	-18.424	-10.384	-15.425	-14.323
ZINC00919719	-11.5	-8.1	-10.4	-8.3	-41.92	-1.42	-8.414	2.402	-7.99	-5.15	-7.78	-6.36	-19.997	-17.535	-20.743	-16.652
ZINC00938064	-7.8	-7.1	-8	-7.7	-14.94	-15.98	-17.74	-12.8	-5.42	-5.39	-5.57	-5.66	-18.541	-14.853	-19.519	-12.394
ZINC00950003	-5.6	-5.1	-6.5	-6.7	-3.109	29.65	16.86	22.9	-2.76	-2.46	-3.25	-3.2	-7.372	-4.114	-6.41	-8.635
ZINC00985827	-6.5	-6.9	-6.4	-6.6	-25.23	10.03	10.12	12.7	-4.64	-3.74	-4.83	-4.77	-13.895	-10.53	-12.194	-12.467
ZINC01033704	-11.4	-10	-12.2	-9.7	-29.97	0.4145	-8.015	8.91	-6.97	-4.93	-6.07	-5.79	-26.89	-19.786	-28.14	-18.91
ZINC01047814	-9	-9.3	-8.8	-8.8	-26.16	-13.99	-6.799	-4.673	-7.43	-7.83	-7.86	-7.92	-23.611	-22.773	-27.654	-20.915
ZINC01056007	-9.1	-9.3	-9.5	-9.5	-21.58	-13.55	-11.15	-10.29	-5.47	-5.98	-5.95	-5.54	-15.947	-15.966	-21.967	-15.555
ZINC01058256	-5.4	-5.9	-6	-5.7	-4.236	28.19	-21.29	53.36	-4.98	-4.61	-4.7	-4.68	-8.083	-8.007	-10.3	-12.461
ZINC01058414	-10.6	-9.6	-10.2	-11.6	-27.1	-16.62	-11.26	-10.25	-7.44	-6.64	-6.87	-7.85	-21.114	-13.059	-21.209	-16.064
ZINC01058870	-9.5	-9	-9.9	-9.8	-25.53	-28.28	-33.33	-25.35	-7.01	-7.12	-7.51	-7.63	-18.772	-22.41	-21.617	-17.634
ZINC01075794	-9	-8.4	-8.8	-6.5	-28.1	-14.39	-17.81	-15.8	-6.74	-5.28	-5.26	-5.24	-22.206	-23.046	-22.035	-16.039
ZINC01111485	-5.9	-5.7	-5.8	-6.2	-8.167	27.01	33.02	82.03	-4.89	-3.75	-4.35	-5.07	-15.326	-10.355	-18.795	-21.312
ZINC01122111	-10.6	-10.7	-10.5	-10.6	-20.78	-5.584	-8.294	-2.884	-8.92	-8.61	-7.75	-7.83	-28.331	-26.626	-27.834	-25.882
ZINC01175515	-8.9	-8.7	-9.2	-8.4	-23.5	1.372	-6.278	-1.37	-6.75	-6.83	-6.77	-6.91	-24.309	-21.827	-27.806	-20.612
ZINC01199905	-9.7	-9.9	-10.6	-9.9	-22.67	-1.684	-6.841	1.942	-5.82	-5.91	-6.59	-5.92	-22.105	-23.661	-24.152	-18.086
ZINC01217590	-10.2	-9.1	-10.1	-10.2	-21.62	-1.474	-7.513	-13.68	-5.43	-5.44	-6.31	-5.74	-18.535	-16.455	-18.654	-16.06
ZINC01245621	-9.9	-7.2	-11.8	-7.7	-19.96	3.412	4.881	6.36	-5.27	-4.11	-6.2	-5.24	-22.608	-17.208	-21.573	-19.644
ZINC01245910	-8.8	-9.1	-9.9	-7.6	-23.56	-8.987	-17.78	-4.348	-7.61	-7.5	-8.17	-6.3	-26.397	-25.998	-33.626	-17.653
ZINC01249219	-10.6	-7.1	-11.9	-7.6	-22.19	-4.679	-15.16	-15.95	-6.08	-5.27	-7.28	-5.58	-23.887	-23.182	-25.645	-18.126
ZINC01249246	-6.7	-4.8	-6.8	-8	-18.49	-5.575	-9.293	1.407	-5.85	-5.32	-6.36	-6.55	-18.754	-13.608	-16.02	-14.173
ZINC01253788	-11	-7.9	-11.4	-9.8	-27.09	-2.861	-9.245	-15.99	-7.68	-5.67	-7.66	-6.96	-27.812	-29.061	-30.47	-24.949
ZINC01290343	-8.6	-8.3	-8.5	-7.9	-21.28	-1.916	-5.854	-7.247	-6.41	-5.63	-6.68	-6.02	-24.379	-21.819	-24.191	-24.766
ZINC01301158	-8.9	-8.4	-9.3	-9.7	-19.55	-10.47	-7.534	-20.83	-6.45	-5.75	-7.12	-7.5	-22.886	-19.254	-20.59	-19.634
ZINC01305816	-7.5	-6.4	-7	-7.9	-19.11	-10.5	-3.379	-4.584	-5.86	-5.13	-6.26	-6.54	-19.62	-12.338	-19.263	-16.36
ZINC01314546	-8.4	-7.9	-8	-6.7	-19.12	-10.33	-16.92	-8.046	-5	-4.22	-5.3	-4.64	-19.865	-13.567	-16.354	-13.655
ZINC01322488	-8.3	-7	-8.9	-8.8	-15.41	12.38	2.606	13.82	-4.93	-4.29	-4.82	-4.54	-19.993	-15.224	-20.575	-19.565
ZINC01372123	-8.7	-8.7	-10.3	-7.7	-18.1	0.7127	0.2849	-3.112	-6.81	-5.75	-7.88	-6.78	-24.602	-24.161	-26.458	-16.701
ZINC01401741	-7.9	-7.5	-8.2	-8	-18.8	4.08	-16.76	-13.61	-5.41	-4.91	-6.05	-5.75	-22.353	-24.006	-24.532	-20.764
ZINC01409025	-8.1	-7.3	-8	-7.5	-18.89	4.27	21.29	0.8998	-4.06	-4.17	-5.26	-4.56	-17.691	-11.913	-12.846	-16.726
ZINC01412799	-7.7	-6.6	-8	-7.7	-12.97	3.584	-15.37	3.782	-4.03	-3.47	-4.6	-4.19	-12.448	-12.501	-13.503	-11.967
ZINC01413439	-10.4	-10.1	-9.7	-9.7	-22.38	14	-0.3929	-0.6255	-7.34	-5.54	-7.78	-7.37	-29.704	-22.779	-25.031	-24.372
ZINC01413464	-11	-9.4	-12	-8.1	-23.15	18.03	14.96	16.54	-7.5	-6.68	-7.62	-6.06	-24.613	-20.925	-26.836	-23.475
ZINC01414701	-10.4	-7.7	-9.7	-7.9	-17.72	12.61	2.854	13.76	-6.7	-5.62	-6.55	-6.22	-25.25	-14.137	-24.957	-24.927
ZINC01414720	-10.1	-10.1	-9.7	-9.1	-20.02	4.388	-9.652	-3.178	-7.07	-5.68	-7.94	-7.68	-27.852	-21.985	-24.758	-22.99
ZINC01440920	-7.4	-6.6	-6.8	-8.3	-15.97	21.67	-11.15	28.21	-4.31	-3.84	-4.21	-4.29	-16.461	-11.029	-14.838	-13.738
ZINC01447673	-10.8	-10.5	-10	-9.2	-19.72	-0.8214	-3.247	-2.973	-6.18	-5.37	-6	-5.89	-21.962	-20.49	-20.967	-20.726
ZINC01453117	-9.1	-9.3	-9.7	-10.2	-24.66	-2.244	1.736	-12.94	-6.84	-6.66	-7.01	-7.87	-21.931	-19.567	-20.716	-24.452
ZINC01454016	-6.8	-6.8	-7.7	-7.5	-20.2	4.108	2.108	0.4407	-5.76	-5.19	-5.54	-5.23	-21.95	-16.412	-19.367	-17.706
ZINC01454628	-9.3	-9.4	-9.8	-9.4	-26.36	0.8295	9.726	0.6351	-7.58	-6.66	-8.17	-8.48	-21.556	-24.493	-28.003	-20.226
ZINC01454679	-9.8	-6.5	-8.5	-8	-17.28	-9.08	-9.405	-4.965	-6.53	-4.56	-6.11	-5.44	-25.235	-20.648	-25.558	-19.44
ZINC01467812	-9.1	-10.2	-9.9	-10.4	-18.25	9.075	-19.2	6.195	-4.71	-4.08	-4.68	-4.83	-15.246	-15.891	-18.694	-16.681
ZINC01469488	-11.2	-10.3	-11.3	-9.1	-20.04	-0.9175	-4.674	9.175	-6.97	-5.71	-5.99	-5.6	-26.288	-20.614	-26.037	-17.736
ZINC01473699	-8.9	-7.9	-8.9	-7.4	-23.87	-4.083	-3.537	0.9922	-6.31	-6.21	-6.17	-5.64	-29.53	-28.615	-28.571	-25.75
ZINC01475345	-9.1	-8.9	-9.3	-7.4	-22.88	-12.47	-7.763	-10.22	-6.66	-6.99	-7.85	-5.84	-25.606	-20.756	-26.274	-14.252
ZINC01491483	-7.5	-7.7	-8.3	-7.6	-15.13	5.664	-0.1474	0.4116	-6.12	-6.38	-6.72	-6.5	-22.029	-20.386	-25.737	-18.855
ZINC01496900	-10	-8.9	-9.2	-8.6	-26.18	5.009	4.697	8.402	-7.19	-5.94	-6.02	-5.57	-22.137	-21.115	-18.654	-17.064
ZINC01498251	-8.8	-8.9	-8.2	-8.4	-23.82	-2.254	-9.6	-5.554	-6.11	-6.26	-5.43	-5.65	-17.421	-13.361	-20.576	-14.223
ZINC01513554	-8.6	-9.1	-8.2	-8.6	-9.224	9.968	4.245	8.842	-5.02	-5.08	-4.88	-4.8	-12.865	-9.955	-17.854	-14.5
ZINC01571455	-9.5	-6.2	-9.8	-7.1	-20.75	-0.634	-6.954	1.427	-6.03	-4.02	-5.82	-4.55	-25.281	-17.791	-22.757	-15.741
ZINC01605487	-5.9	-6.8	-7.1	-5.3	-25.49	-12.37	-8.693	-7.127	-4.7	-4.89	-5.31	-4.48	-15.199	-15.793	-17.881	-13.22
ZINC01612338	-7.9	-7.1	-8.3	-7	-22.79	-3.397	-5.893	-4.34	-5.16	-4.32	-5.29	-4.55	-23.266	-23.161	-27.069	-20.791
ZINC01622306	-8.9	-5.4	-8.6	-7.1	-12.6	-16.26	-7.987	-7.366	-4.63	-3.86	-4.43	-3.82	-16.065	-6.621	-14.732	-10.039
ZINC01653055	-9.7	-9	-10.6	-9.9	-12.31	-8.257	-14.05	-13.51	-4.76	-4.2	-5.06	-4.79	-18.487	-15.3	-21.866	-18.89
ZINC01711644	-8.8	-8.6	-8.7	-8.6	-23.5	-0.07885	-6.063	0.9425	-6.81	-6.3	-6.88	-7.07	-24.358	-17.305	-21.217	-16.336
ZINC01748981	-7.5	-6.6	-7.5	-6.8	-9.639	-1.402	-2.909	3.486	-5.24	-4.5	-5.58	-5.08	-14.209	-7.417	-16.305	-13.255
ZINC01777284	-9	-8.4	-9.4	-9.3	-13.91	3.59	-3.819	16.64	-4.37	-4.6	-4.71	-5.15	-12.241	-11.347	-14.859	-13.697
ZINC01786205	-10.2	-10	-10.5	-10.3	-22.13	-10.73	-14.9	-31.02	-7.5	-6.99	-7.17	-7.22	-22.819	-19.587	-24.53	-23.268
ZINC01857467	-9.9	-10.8	-10.3	-8.9	-29.03	-8.151	-8.806	-27.01	-6.51	-6.39	-7.07	-6.46	-23.689	-20.934	-22.616	-21.459
ZINC01921552	-9.3	-9.1	-8.5	-9.8	-25.45	10.93	-7.783	0.9888	-6.84	-6.17	-6.85	-6.6	-29.189	-25.409	-29.423	-23.501
ZINC01992778	-9.1	-9.3	-9.4	-7.8	-17.73	-4.421	3.068	-0.7181	-5.97	-5.77	-5.6	-5.21	-17.045	-16.642	-18.041	-13.552
ZINC02019616	-9.4	-7.2	-8	-8	-14.8	0.5378	-2.467	-1.104	-4.36	-4.2	-4.16	-5.2	-19.268	-14.62	-15.529	-14.04
ZINC02062711	-8.8	-8.8	-8.9	-8.9	-26.7	-7.842	-9.266	-15.44	-6.17	-5.75	-6.26	-6.28	-24.364	-20.059	-19.434	-16.893
ZINC02120891	-9.9	-9.1	-9	-9.2	-14.67	0.8284	3.394	-1.991	-6.08	-4.54	-6.22	-5.99	-19.59	-15.572	-24.495	-18.145
ZINC02130657	-6.6	-5.4	-6.6	-6.3	-8.393	6.061	6.651	9.941	-4.01	-3.9	-4.42	-4.42	-11.878	-8.403	-10.868	-10.325
ZINC02130866	-10	-10.4	-10.6	-10.1	-25.64	-6.435	23.25	-12.83	-6.85	-6.45	-7.12	-7.2	-27.983	-20.437	-22.758	-20.861
ZINC02152409	-8.6	-7.2	-10.7	-7.3	-22.82	18.9	-13	15.07	-7.76	-5.28	-8.78	-7.34	-21.02	-14.837	-18.04	-16.818
ZINC02209627	-8.3	-6.4	-7.4	-8	-11.74	7.162	2.863	-0.8668	-5.12	-4.67	-4.78	-5.33	-19.502	-13.552	-15.313	-14.621
ZINC02231363	-9.4	-9.2	-9.3	-7.3	-15.57	7.889	4.306	1.986	-5.54	-4.8	-5.63	-4.56	-18.559	-17.792	-18.299	-15.214
ZINC02246344	-7.9	-8.7	-8.5	-8.7	-21.1	-20.93	-20.17	-17.69	-6.99	-7.54	-7.46	-7.46	-19.294	-20.58	-20.524	-18.524
ZINC02270902	-8.3	-8.1	-8.9	-7.7	-17.53	-11.8	5.825	-10.27	-6.24	-5.12	-5.93	-6.22	-18.482	-15.206	-18.502	-16.258
ZINC02276918	-9.1	-9.1	-9.8	-9.1	-19.46	-3.736	0.359	-9.729	-6.38	-5.5	-7.03	-5.6	-22.919	-21.954	-23.148	-20.528
ZINC02340388	-7.9	-6.8	-8.2	-7.8	-14.82	-3.097	-2.32	-3.174	-5.15	-5.07	-5.72	-5.28	-18.367	-13.185	-14.352	-13.372
ZINC02349719	-10.4	-9.1	-11.1	-8.1	-26.81	6.146	-15.43	-12.77	-6.83	-6.21	-6.39	-5.56	-23.739	-17.42	-18.163	-15.497
ZINC02398444	-9.9	-10.1	-10.1	-10.3	-22.06	-1.97	-5.87	-21.75	-7.21	-5.18	-6.7	-6.74	-25.812	-22.547	-28.224	-25.027
ZINC02416031	-7.4	-6.9	-7.3	-6.6	-11.48	12.61	-14.65	13.41	-5.55	-4.53	-4.81	-4.76	-29.054	-10.584	-17.511	-15.707
ZINC02437449	-7	-6.8	-7.2	-8	-19	12.1	-1.878	-15.57	-5.25	-4.27	-4.45	-4.45	-13.1	-10.215	-13.249	-14.065
ZINC02448388	-10.7	-12	-11.1	-11.5	-25.53	-15.61	-10.88	-4.318	-6.8	-7.01	-7.69	-7.69	-25.727	-17.645	-22.098	-20.465
ZINC02451484	-8.9	-7.8	-9.6	-9.8	-18.44	23.72	-9.703	14.68	-6.07	-5.65	-6.91	-6.26	-15.313	-11.781	-19.43	-16.649
ZINC02468538	-6.4	-6.3	-7.6	-6.2	-13.43	7.164	-19.43	-0.3161	-4.25	-4.05	-4.89	-4.46	-14.697	-13.321	-14.233	-12.591
ZINC02504037	-8.2	-8.4	-8.6	-8.9	-22.11	-6.783	-3.234	-28.41	-6.31	-6.3	-6.64	-7.03	-23.463	-18.815	-21.988	-17.78
ZINC02505576	-9.6	-10.2	-10.3	-9.3	-19.47	-19.18	-13.55	-12.02	-7.12	-5.69	-7.12	-6.24	-18.135	-19.483	-22.381	-16.832
ZINC02536816	-7.5	-6.4	-6.9	-6.4	-18.6	-12.74	-10.72	-11.23	-6.25	-4.79	-5.4	-5.74	-16.632	-15.95	-22.67	-15.353
ZINC02551763	-7.4	-7.4	-7.9	-8.2	-18.56	-12.31	-13.29	-10.16	-5.34	-4.96	-5.61	-5.75	-22.43	-18.903	-22.196	-19.787
ZINC02552043	-8.4	-7.1	-8	-6.6	-21.19	-10.86	-16.53	-14.71	-4.87	-3.91	-4.95	-4.4	-15.826	-13.604	-19.51	-12.716
ZINC02602898	-6.2	-6.3	-7.1	-8	-8.591	22.72	29.05	17.04	-5	-3.13	-4.06	-4.39	-10.511	-11.851	-12.082	-14.85
ZINC02605351	-10	-8.3	-10	-9.6	-23.96	0.9564	1.218	28.75	-6.76	-5.49	-7.93	-7.45	-27.148	-20.012	-29.833	-25.266
ZINC02606298	-7.4	-8.6	-7.6	-7.1	-25.88	-0.09224	-10.8	-8.301	-5.98	-6.43	-6.64	-6.75	-18.91	-16.942	-18.858	-14.892
ZINC02647909	-10.4	-11.1	-11.1	-11.1	-26.29	-10.37	-4.475	-24.1	-6.27	-6.71	-6.85	-7.02	-23.853	-23.7	-23.088	-23.806
ZINC02672284	-7.7	-6.4	-9.2	-8.8	-15.77	17.03	1.075	-4.3	-6.33	-6.15	-6.81	-6.67	-25.279	-13.194	-17.396	-15.427
ZINC02713380	-8.2	-6.4	-9.2	-8.2	-20.61	1.745	-8.182	-35.2	-5.37	-4.32	-5.54	-5.6	-24.153	-17.756	-22.061	-19.095
ZINC02715005	-9.4	-9.3	-8.8	-8.3	-24.27	-4.118	-10.62	-8.056	-6.76	-5.51	-6.83	-5.72	-21.159	-21.068	-24.352	-19.422
ZINC02791616	-9.1	-8.7	-9.6	-8.2	-17.21	-3.398	-3.676	-2.736	-6.81	-5.6	-7.04	-6.89	-13.178	-13.565	-14.905	-14.318
ZINC02792711	-7.3	-7.7	-8.6	-7.2	-17.44	-6.44	-11.39	10.22	-6.1	-5.29	-6.22	-5.15	-47.837	-49.06	-47.814	-42.797
ZINC02804669	-7.6	-8.4	-7.8	-7.2	-22.37	1.164	-6.258	-1.172	-5.5	-5.66	-5.75	-5.6	-23.579	-15.318	-19.986	-18.331
ZINC02849064	-9.3	-9.1	-9.6	-8.3	-29.49	-4.577	-13.2	-3.554	-6.58	-5.51	-6.29	-6.37	-21.359	-20.208	-23.501	-19.234
ZINC02921222	-11.2	-10.3	-7	-8.7	-8.478	12.04	11.69	19.47	-5.51	-5.56	-4.93	-5.13	-21.455	-12.822	-13.545	-15.644
ZINC02964122	-10.5	-10.8	-10.5	-9.7	-23.97	-11.61	-6.324	-23.13	-7.47	-7.49	-7.48	-7.62	-22.007	-23.466	-21.995	-20.759
ZINC03028816	-10.1	-7.1	-8.7	-8.7	-20.96	3.66	-5.49	-0.4514	-4.37	-3.68	-4.39	-4.61	-16.456	-13.644	-17.575	-13.559
ZINC03051839	-11.5	-8.4	-11.5	-9.4	-21.3	5.354	-15.65	-26.61	-6.91	-5.49	-6.84	-6.81	-21.18	-20.226	-24.17	-18.526
ZINC03098471	-8.7	-6.2	-6.7	-7.5	-18.13	1.729	-3.783	5.583	-5.3	-4.51	-4.93	-4.89	-24.085	-14.564	-19.872	-19.133
ZINC03104796	-8.8	-8.5	-9	-9	-23.16	-18.55	-17.39	-20.27	-6.38	-6.48	-7.04	-6.98	-22.193	-13.683	-23.542	-12.165
ZINC03115302	-9.2	-8.9	-9.4	-8.1	-22.34	-7.395	-1.213	-5.959	-6.42	-6.16	-6.5	-5.75	-18.134	-21.123	-19.156	-14.515
ZINC03129844	-5.6	-5.8	-6	-5.4	-7.487	1.512	0.1531	-1.079	-4.56	-4.78	-5.51	-5.02	-18.012	-14.267	-15.697	-11.928
ZINC03171907	-11	-9.6	-11.9	-7.8	-27.39	-0.2388	-12.31	-2.078	-6.59	-5.98	-6.19	-6.33	-27.172	-27.257	-27.574	-22.605
ZINC03188735	-11.9	-10	-11	-10.6	-16.81	2.646	-11.96	-2.018	-6.49	-6.04	-6.73	-6.08	-27.241	-22.543	-24.802	-23.324
ZINC03208573	-10.3	-9.9	-10.5	-9.6	-24.19	-24.2	-12.34	-23.8	-7.23	-6.31	-7.57	-6.71	-21.589	-21.203	-24.491	-20.479
ZINC03298476	-8.7	-8.1	-9.6	-8.2	-21.47	-5.646	-4.474	-4.468	-7.02	-6.31	-6.57	-6.11	-23.899	-16.929	-19.962	-20.09
ZINC03307487	-9.4	-7.8	-9.6	-7.7	-18.74	-5.365	-13.18	-15.71	-8.89	-7.26	-8.49	-8.71	-22.53	-20.349	-20.238	-19.08
ZINC03313224	-10.6	-10.4	-10.7	-9.3	-30.05	-2.137	-1.39	-4.512	-6.84	-6.54	-6.91	-6.59	-24.965	-22.672	-25.922	-20.291
ZINC03313830	-10.1	-8.9	-10.4	-10.2	-18.62	-2.229	0.4725	-9.738	-6.21	-6.26	-7.05	-7.43	-23.407	-17.712	-26.641	-21.162
ZINC03444059	-8.7	-7.9	-9.5	-8.8	-19.9	-0.6936	-4.736	-1.783	-5.96	-5.24	-6.32	-6.56	-21.749	-20.939	-22.546	-20.175
ZINC03449156	-8.8	-8.6	-9	-8.3	-17.55	19.63	4.79	17.37	-6.51	-6.08	-7.16	-6.9	-19.716	-15.258	-19.571	-19.538
ZINC03495607	-8.6	-8.2	-8.9	-7.8	-18.34	-0.3024	-2.166	-10.2	-6.94	-7.25	-7.67	-7.44	-25.318	-22.981	-28.055	-21.656
ZINC03518878	-9.6	-9.4	-10.4	-8.6	-24.8	-9.674	-16.17	-0.1332	-6.42	-5.67	-6.37	-5.42	-18.622	-15.883	-21.184	-13.976
ZINC03536426	-8.6	-8.9	-8.9	-8.9	-32.4	-16.69	-21.28	-33.59	-6.66	-6.41	-6.84	-7.4	-22.215	-23.065	-23.935	-22.323
ZINC03597694	-9.4	-9.1	-9.6	-8.6	-26.96	-7.741	-17.68	-20.13	-5.46	-5.11	-5.53	-5.81	-17.56	-15.733	-15.714	-18.976
ZINC03632907	-7.5	-5.6	-8.8	-7	-15.26	2.48	1.655	-9.53	-6.84	-4.99	-6.54	-6.9	-23.315	-16.385	-26.405	-21.7
ZINC03633465	-6.2	-6.4	-8.4	-7.4	-12.7	19.36	10.62	17.64	-4.48	-3.36	-4.01	-4.52	-18.25	-16.41	-13.429	-16.372
ZINC03667773	-11	-10.2	-12.6	-9.9	-22.83	5.473	-10.27	-16.96	-6.7	-5.6	-6.65	-6.22	-21.58	-22.071	-21.365	-17.964
ZINC03796232	-7.6	-5	-8.6	-7.7	-13.02	32.56	24.76	20.51	-4.02	-3.48	-4.07	-4.5	-9.729	-4.904	-10.915	-8.796
ZINC03830949	-6.3	-5.5	-6	-5.7	-21.3	-5.039	-14.98	-1.565	-5.5	-4.64	-5.38	-5.11	-27.556	-21.914	-25.788	-18.825
ZINC03832533	-7	-8.1	-7.9	-6.6	-18.17	-3.98	4.113	-8.408	-4.87	-5.14	-5.38	-4.53	-20.597	-19.365	-20.251	-17.959
ZINC03841109	-7.6	-7.4	-7.2	-7.5	-18.33	17.57	-2.764	14.16	-6.9	-6.36	-7.16	-6.58	-22.147	-12.576	-17.478	-20.994
ZINC03849753	-7.6	-5.9	-8.9	-9.3	-9.935	20.17	12.49	16.47	-3.76	-3.08	-3.74	-4.01	-13.121	-12.032	-14.427	-16.152
ZINC03864919	-10.3	-10.4	-11.3	-10.4	-34.23	-14.94	-0.9854	-19.19	-6.58	-6.28	-7.24	-6.46	-18.295	-22.337	-22.831	-15.864
ZINC03876906	-10.3	-9.4	-11.1	-9.3	-21.63	-14.69	-23.72	-27.53	-5.68	-5.56	-6.18	-6.01	-21.67	-22.1	-22.188	-20.07
ZINC03878142	-8.9	-8.9	-8.7	-9.8	-12.84	8.646	5.966	5.319	-4	-3.51	-4.66	-4.39	-17.075	-18.637	-19.462	-16.652
ZINC03883296	-6.4	-6.3	-7.4	-6.3	-16.91	-13.83	-13.98	-22.57	-5.29	-5.3	-5.72	-5.56	-12.792	-13.64	-13.874	-13.822
ZINC03893847	-11	-10.6	-11.4	-10.9	-22.73	-3.017	-5.589	-17.47	-6.69	-6.5	-7.13	-7	-26.723	-23.951	-27.306	-27.663
ZINC03903542	-6.7	-5	-7.5	-6.3	-12.09	-1.506	-6.375	-3.793	-3.21	-2.82	-4.26	-3.61	-10.605	-9.051	-10.88	-8.81
ZINC03947549	-7.3	-5.2	-6.6	-8.1	-6.165	17.12	10	13.48	-2.99	-2.63	-3.76	-3.4	-16.54	-14.648	-14.079	-14.335
ZINC03957064	-9.7	-9	-9.6	-8.9	-7.182	17.41	10.73	14.71	-4.62	-3.87	-4.5	-4.73	-19.618	-15.095	-18.256	-13.656
ZINC04023707	-8.1	-8.2	-9.2	-9	-5.637	-5.33	-5.015	-1.586	-3.44	-2.47	-3.85	-3.56	-9.852	-8.005	-13.806	-13.35
ZINC04024651	-7.5	-6	-7.8	-8.7	-6.917	8.579	1.087	10.74	-3.63	-2.51	-3.95	-4.03	-23.383	-23.078	-25.169	-27.228
ZINC04044847	-6.2	-5.7	-6.5	-8.4	-15.55	0.1471	0.2474	-0.5103	-3.53	-3.51	-3.55	-4.38	-11.332	-9.728	-12.789	-14.999
ZINC04064700	-9.3	-8.3	-8.4	-8.7	-14.3	-8.764	-8.68	-8.951	-4.9	-4.97	-5.57	-5.16	-12.165	-8.945	-12.743	-12.285
ZINC04079043	-9.6	-8.2	-10.1	-10.4	-18.32	5.118	3.379	-0.6498	-5.95	-5.76	-6.08	-6.86	-18.686	-16.93	-17.145	-18.489
ZINC04149816	-9.1	-9.6	-8.9	-8.1	-19	-1.072	-19.09	-0.4595	-5.43	-5.13	-5.63	-4.88	-18.846	-17.434	-19.898	-13.933
ZINC04151463	-11.2	-9.5	-11.1	-8.8	-20.82	1.601	-0.2707	7.097	-5.95	-4.35	-5.19	-5.03	-19.415	-16.901	-20.182	-15.318
ZINC04208807	-10.4	-10.2	-11.6	-10.8	-19.04	-10.22	-3.277	-11.79	-6.07	-5.01	-6.7	-6.37	-18.327	-17.134	-17.107	-14.909
ZINC04218139	-11.6	-11.5	-11.9	-11.4	-17.39	4.944	1.489	-14.41	-6.35	-5.7	-7.75	-7.03	-18.236	-17.725	-19.326	-18.512
ZINC04222454	-7.2	-6.8	-6.7	-7.1	-7.887	16.36	6.386	10.7	-6.29	-5.56	-5.89	-5.7	-22.899	-15.891	-22.45	-19.471
ZINC04223037	-7.7	-5.5	-5.4	-6.9	-24.34	6.653	3.299	4.047	-3.52	-3.85	-3.68	-3.16	-17.093	-9.067	-15.585	-16.743
ZINC04223740	-8.4	-6.2	-7.1	-8.3	-14.29	2.656	-3.3	7.819	-5.77	-5.23	-5.28	-6.54	-10.527	-10.492	-12.137	-10.049
ZINC04304229	-9.9	-10.2	-9.9	-10	-16.57	-8.779	0.873	-15.72	-6.2	-6.39	-6.06	-6.45	-16.142	-14.856	-18.289	-16.407
ZINC04305354	-11.5	-11.3	-11.4	-10.3	-25.53	-7.032	-12.21	4.139	-7.48	-6.2	-7.89	-7.14	-22.895	-24.842	-23.502	-20.831
ZINC04308694	-9.3	-8	-10	-8.9	-14.15	2.264	5.298	-3.181	-5.51	-5.02	-5.85	-5.71	-13.631	-12.926	-17.616	-16.034
ZINC04346759	-8.9	-7.8	-9.7	-7.2	-21.26	0.9161	-6.281	2.303	-5.27	-4.65	-6.12	-5.47	-20.598	-12.964	-22.363	-13.055
ZINC04370956	-9.6	-9.2	-10	-10.2	-19.36	-2.573	-9.038	-22.6	-5.79	-5.05	-6.42	-7.34	-20.599	-17.601	-20.623	-19.328
ZINC04414192	-9.1	-9.1	-9	-8.2	-27.06	-6.866	-15.04	-5.017	-6.89	-5.87	-6.52	-6.08	-22.418	-21.059	-25.016	-16.125
ZINC04420303	-11.1	-10.9	-11.8	-11.7	-26.49	-6.002	-18.24	-21.17	-6.69	-6.57	-7.49	-7.4	-18.835	-19.338	-18.331	-19.285
ZINC04461434	-6.4	-4.2	-6.8	-6.5	-21.79	-5.45	-12	-2.684	-6.73	-4.88	-6.73	-6.5	-18.698	-15.364	-19.545	-16.699
ZINC04475173	-9.4	-8	-9.7	-10.2	-13.51	-12.2	-18.79	1.982	-6.15	-5.26	-6.62	-6.69	-18.228	-12.74	-17.62	-13.408
ZINC04482816	-7.3	-7.4	-7.4	-7.4	-20.4	-1.827	1.174	0.5164	-4.82	-4.6	-4.97	-5.24	-9.316	-10.759	-9.408	-12.577
ZINC04488829	-8.3	-6.9	-8.7	-7.7	-12.69	-0.01477	-2.687	1.977	-5.17	-3.26	-5.21	-4.83	-20.53	-16.245	-19.113	-22.524
ZINC04531990	-9.3	-5.5	-7.9	-9.9	-4.807	30.95	5.828	28.85	-3.77	-3.15	-4.08	-4.17	-12.223	-8.525	-11.394	-12.691
ZINC04532018	-6.3	-5.3	-7.5	-7.7	-0.5149	5.325	2.353	1.497	-4.5	-3.03	-4.51	-4.13	-18.544	-15.246	-21.279	-18.442
ZINC04546273	-9.9	-9.9	-9.8	-10	-21.28	6.017	8.744	-2.82	-6.99	-6.65	-7.24	-7.67	-19.804	-20.884	-20.753	-20.102
ZINC04554893	-8.7	-8.3	-9.6	-7.4	-16.18	0.4266	-8.146	-2.003	-6.61	-6.42	-6.23	-5.67	-20.737	-18.819	-26.46	-15.332
ZINC04581552	-9	-9.1	-9.4	-10.6	-14.51	-5.934	-12.06	-5.596	-5.69	-5.19	-6.54	-6.99	-15.866	-13.599	-15.705	-17.739
ZINC04587850	-8.5	-7.1	-8.4	-7.6	-24.68	-6.23	3.299	-2.453	-6.39	-5.9	-6.17	-5.54	-25.583	-18.818	-20.79	-19.008
ZINC04638189	-9.6	-8.3	-10.4	-9.2	-22.62	-6.093	-9.123	-11.97	-6.02	-5.13	-5.98	-5.93	-24.275	-26.733	-24.497	-21.871
ZINC04677890	-9.4	-7.2	-7.6	-7.4	-15.13	-3.54	-9.48	-4.664	-4.13	-4.5	-4.44	-4.85	-13.199	-12.077	-13.323	-13.676
ZINC04692002	-5.4	-6.6	-6.4	-5	-25.81	-12.24	-5.551	-7.376	-5.08	-5.38	-5.34	-4.16	-18.677	-16.641	-18.73	-12.622
ZINC04698255	-9.8	-9.1	-9.6	-8.2	-12.43	5.26	-0.5731	7.2	-4.71	-4.99	-5.7	-4.72	-24.013	-20.609	-21.088	-15.595
ZINC04702195	-9.6	-9.7	-10	-9.6	-32.85	-12.66	-9.757	-13.42	-6.87	-5.94	-7.29	-6.96	-20.597	-18.279	-21.671	-17.322
ZINC04704723	-10.7	-10.8	-10.7	-9.5	-23.62	0.1682	-13.81	-18.57	-6.56	-5.68	-7.23	-6.34	-18.051	-19.207	-23.607	-19.421
ZINC04705133	-9.2	-9.1	-9.7	-10.1	-19.02	-11.63	-28.56	-9.358	-6.62	-5.6	-7.16	-6.1	-19.404	-17.97	-21.373	-16.249
ZINC04728331	-7.8	-5	-7.2	-7	-15.14	4.22	2.802	4.022	-4.83	-4.1	-4.5	-4.93	-13.78	-7.551	-7.748	-12.201
ZINC04733867	-10.1	-9.2	-9.4	-8.6	-19.37	3.953	0.4195	4.899	-6.25	-5.73	-6	-6.19	-54.905	-54.902	-55.939	-50.745
ZINC04735771	-10.5	-9.3	-10	-8.9	-16.75	-2.069	-5.296	-5.112	-6.5	-6.8	-6.93	-6.71	-18.348	-18.05	-18.86	-17.644
ZINC04737050	-8.7	-8.8	-9.2	-8.9	-19.79	-13.45	-12.93	-13.32	-5.77	-5.73	-5.24	-5.15	-22.047	-19.915	-21.52	-17.921
ZINC04737651	-11.6	-10.6	-11.2	-11.5	-32.24	-19.5	-23.63	-31.6	-8.01	-6.19	-7.5	-7.75	-19.299	-25.685	-25.053	-22.136
ZINC04737776	-8.3	-9.7	-8.4	-7.5	-28.99	-26.66	-31.98	-7.567	-6.02	-6.53	-5.99	-5.76	-15.629	-17.714	-18.043	-13.93
ZINC04738822	-8.2	-7.9	-8.1	-8	-15.59	5.485	0.662	6.377	-4.37	-4.37	-5.38	-4.97	-15.541	-10.429	-13.238	-13.184
ZINC04743482	-11	-9.7	-11.1	-10.5	-33.99	-40.59	-13.66	-7.29	-6.14	-5.19	-7.15	-6.47	-21.087	-21.278	-22.676	-19.639
ZINC04754983	-12	-11.1	-12.3	-11.5	-35.29	-2.759	-19.19	-12.84	-6.87	-5.85	-7.12	-7.59	-20.4	-21.555	-25.11	-22.651
ZINC04766940	-8.6	-7.6	-9	-8.5	-25.57	9.769	8.924	6.955	-6.03	-4.67	-6.33	-5.64	-24.222	-13.373	-21.614	-16.582
ZINC04811033	-8.4	-8.4	-9.2	-8.5	-22.53	-2.331	-5.266	-2.109	-5.75	-5.46	-6.07	-5.87	-19.157	-17.998	-21.532	-18.247
ZINC04832399	-9.1	-7.6	-8.8	-10.4	-8.867	5.934	6.368	7.993	-4.73	-4.65	-5.62	-5.73	-13.463	-13.326	-14.261	-16.223
ZINC04882031	-8.3	-8.5	-9.1	-8.5	-3.944	5.843	-3.166	4.544	-4.94	-5.06	-5.32	-5.49	-9.165	-10.148	-11.967	-11.682
ZINC04884422	-9.3	-8.8	-9.7	-9.9	-17.5	3.052	3.261	-6.738	-6.98	-4.99	-6.83	-7.17	-24.461	-17.639	-23.021	-20.369
ZINC04909571	-8.5	-8.6	-8.6	-7.8	-23.33	-8.466	-7.153	1.52	-5.67	-5.14	-5.48	-5.15	-19.438	-15.63	-19.044	-10.114
ZINC04911098	-9.4	-9	-9.9	-10.2	-16.17	-7.921	-23.1	-18.7	-5.72	-5.42	-6.41	-6.44	-14.009	-15.387	-15.696	-13.268
ZINC04911345	-9	-9.2	-10.2	-10	-23.8	-8.667	-6.267	-10.22	-5.65	-5.11	-6.14	-5.66	-12.159	-12.113	-16.523	-15.793
ZINC04916016	-10.8	-9.1	-10.8	-8.6	-25.24	-4.468	-12.17	-8.297	-5.65	-4.96	-5.78	-5.32	-16.936	-12.409	-16.968	-14.719
ZINC04919987	-7.5	-5.8	-5.8	-5.3	-9.886	14.47	10.61	17.19	-5.32	-4.07	-5.42	-4.93	-17.117	-11.187	-14.9	-17.225
ZINC04920543	-9.6	-9.4	-9.8	-8.9	-16.54	-1.403	-8.143	-8.303	-5.56	-4.37	-5.51	-5.61	-19.783	-13.948	-23.112	-17.131
ZINC04939096	-11.3	-9.7	-10	-8.9	-21.02	-0.8289	-5.259	-10.52	-6.52	-5.89	-5.94	-5.52	-20.96	-19.375	-20.035	-15.484
ZINC04942540	-8.8	-9.2	-9.1	-9.2	-17.49	-9.193	-11.27	-3.896	-6.27	-6.21	-6.54	-6.26	-18.683	-20.084	-21.446	-24.203
ZINC04961466	-10	-10.7	-10.8	-9.4	-24.77	-1.781	-4.616	-19.22	-6.17	-5.97	-6.57	-6.23	-26.136	-22.653	-24.188	-19.66
ZINC04975153	-5.4	-5.2	-5.6	-6.6	-24.93	14.41	-2.933	6.521	-4.67	-3.58	-4.34	-4.25	-12.013	-9.118	-16.527	-14.905
ZINC05017024	-10.9	-9.3	-11.1	-9.8	-20.9	2.486	3.484	-27.9	-7.32	-6.21	-7.23	-7.31	-18.683	-20.891	-19.826	-22.254
ZINC05021641	-9.6	-9.6	-9.7	-9.9	-18.24	-12.55	-4.622	-20.73	-7.43	-6.59	-7.14	-7.46	-21.128	-22.654	-19.877	-22.593
ZINC05023047	-5.6	-4.6	-5.1	-4.8	-5.044	36.83	21.05	20.61	-3.99	-3.22	-4.19	-3.55	-9.989	-6.435	-6.65	-7.324
ZINC05045466	-9.1	-6.3	-9.8	-8.4	-24.62	-1.944	-13.03	-7.038	-5.63	-4.58	-6.62	-5.89	-24.355	-23.533	-27.558	-22.765
ZINC05053550	-8.5	-7.7	-8.4	-7.4	-11.56	2.729	-6.555	-1.31	-5.08	-4.03	-5.26	-4.92	-17.822	-16.623	-17.552	-15.122
ZINC05100838	-11.2	-9.6	-11.1	-11	-31.1	-18.42	-9.175	-25.41	-7.42	-7.5	-7.72	-8.04	-20.429	-20.561	-19.522	-19.848
ZINC05123843	-7.9	-8.2	-8.2	-8.4	-22.56	-14	-19.49	-15.78	-5.82	-4.66	-5.37	-5.91	-18.209	-14.349	-15.813	-17.582
ZINC05156536	-10.1	-9.1	-9.7	-8.2	-22.12	4.597	-9.745	-0.08446	-6.49	-5.79	-6.09	-5.95	-15.769	-17.788	-14.247	-10.873
ZINC05176493	-9	-9	-9.6	-8.7	-25.73	2.451	-12.27	-13.42	-6.82	-5.64	-7.53	-6.75	-19.002	-18.947	-18.657	-19.509
ZINC05177918	-8.2	-8.2	-8.3	-8.5	-21	-3.801	-6.061	-16.25	-6.49	-6.52	-6.39	-6.69	-23.031	-20.142	-24.286	-25.248
ZINC05179742	-8.2	-7.4	-8.6	-8.4	-16.39	-18.26	-18	-12.21	-4.97	-4.74	-5.01	-5.27	-11.878	-9.582	-13.005	-15.409
ZINC05204212	-9.5	-10.5	-10.2	-10.2	-19.04	-13.9	-2.956	-11.53	-6.51	-6.72	-7.22	-7.46	-24.351	-21.34	-23.968	-25.157
ZINC05227155	-5.5	-5.9	-7	-5.8	-7.363	8.316	0.4555	5.648	-3.61	-3.25	-3.44	-3.66	-4.797	0.063	-5.878	-4.786
ZINC05262883	-8.1	-9	-10.3	-8.6	-10.02	20.81	0.2008	11	-6.46	-6.22	-6.66	-6.88	-21.045	-18.101	-20.791	-15.762
ZINC05283983	-5	-3.8	-6.2	-5.3	-11.21	8.133	3.337	9.048	-5.18	-5.56	-5.6	-4.79	-63.208	-56.09	-62.04	-64.885
ZINC05310219	-8.7	-8.6	-9.5	-9.6	-17.51	-4.368	-2.49	-3.831	-6.06	-6.51	-6.74	-7.63	-20.783	-19.39	-22.275	-20.463
ZINC05332639	-10.6	-10	-11.1	-9	-24.68	-8.277	-12.86	-10.73	-6.97	-6.04	-6.94	-6.6	-25.715	-21.82	-28.079	-19.392
ZINC05335732	-10	-10	-10.2	-10.1	-32.17	-18.24	-23.84	-25.47	-7.29	-6.79	-6.91	-6.86	-18.689	-21.052	-20.681	-16.724
ZINC05341611	-11.4	-10.1	-10.9	-9.2	-26.55	-2.824	-1.481	0.1113	-7.69	-5.4	-6.95	-5.97	-32.854	-29.474	-32.275	-23.637
ZINC05354903	-10	-10.3	-10.6	-10.1	-23.54	-21.07	-7.712	-24.96	-6.9	-6.81	-7.45	-7.07	-21.451	-19.921	-22.631	-19.36
ZINC05355148	-9.6	-9.8	-10.3	-9.5	-30.31	-13.3	-28.66	-26.86	-6.71	-6.49	-7.36	-7.14	-20.642	-18.675	-18.486	-18.62
ZINC05355769	-9.4	-9.7	-9.8	-9.4	-29.02	-11.54	-8.607	-23.62	-5.95	-6.11	-5.94	-5.89	-21.512	-21.671	-22.693	-20.194
ZINC05372040	-9.3	-9.9	-9.9	-7.8	-27.04	-17.18	-21.77	-6.582	-7.03	-5.32	-7.09	-5.7	-26.862	-27.979	-27.968	-20.425
ZINC05373537	-10.6	-9.5	-11	-9.9	-23.27	-1.943	-14.83	-1.234	-7	-4.79	-6.84	-6.41	-22.857	-25.032	-23.415	-20.977
ZINC05407082	-7.9	-8.6	-8.4	-8.7	-21.44	-10.19	-11.95	-14.76	-5.39	-5.71	-5.8	-6.07	-24.313	-19.765	-21.228	-20.534
ZINC05425052	-8.3	-8.4	-8.5	-7.5	-21.91	-1.212	-7.653	-3.202	-6.22	-6.43	-6.46	-6.11	-23.597	-20.666	-29.185	-16.848
ZINC05427143	-7.3	-7.6	-7.6	-7.8	-21.14	-11.58	-10.1	-16.55	-6.88	-6.89	-7.14	-7.46	-23.312	-19.413	-23.3	-20.188
ZINC05427677	-10.1	-10.2	-10.5	-9.1	-31.68	-32.79	-14.28	-28.57	-6.15	-5.72	-6.68	-5.76	-18.403	-17.928	-20.769	-16.72
ZINC05427828	-8.8	-8.4	-9.5	-9	-21.48	-0.8005	-7.034	-5.733	-6.66	-5.98	-6.54	-6.12	-27.184	-28.302	-26.877	-20.394
ZINC05441446	-9.8	-9.5	-9.8	-8.2	-18.82	0.9481	-3.891	9.616	-5.23	-5.11	-5.48	-5.23	-21.711	-18.32	-22.617	-18.24
ZINC05447872	-10.8	-9.5	-10.6	-9	-18.69	0.319	-9.178	-7.482	-5.96	-4.9	-5.73	-5.1	-18.408	-14.629	-17.617	-14.871
ZINC05478617	-7.5	-7.2	-7.5	-6.9	-14.01	20.21	7	20.43	-5.07	-5.08	-5.26	-4.9	-16.424	-12.62	-13.883	-14.768
ZINC05516588	-8.2	-6.3	-8.8	-8.9	-18.94	8.284	14.37	-12.62	-5.67	-5.18	-5.9	-6.28	-12.88	-7.021	-13.784	-17.899
ZINC05517803	-9.7	-8.2	-10	-8.3	-21.88	-1.438	-8.931	-8.134	-5.4	-5.37	-5.39	-4.77	-16.877	-14.797	-21.837	-14.101
ZINC05520119	-9.3	-7.2	-9.7	-8.3	-30.52	-8.581	-8.105	-2.601	-6.36	-5.07	-6.53	-5.19	-19.611	-16.605	-22.897	-14.384
ZINC05521049	-9.2	-9.4	-9.4	-8.8	-26.23	-10.38	-1.22	-13.21	-6.6	-5.63	-6.82	-5.9	-22.042	-19.041	-18.464	-17.829
ZINC05539363	-10.9	-10.8	-11.1	-9.9	-25.48	-5.431	-14.47	-12.14	-7.24	-6.47	-6.92	-6.14	-21.272	-18.947	-26.32	-17.551
ZINC05567824	-9	-8.5	-9	-8.3	-16.22	-9.814	-11.48	-14.87	-5.25	-4.63	-5	-4.84	-19.996	-18.239	-21.558	-15.899
ZINC05586100	-8.4	-7.8	-9.4	-9.3	-23.03	-11.35	-7.674	-6.7	-5.86	-4.85	-6.19	-6.56	-15.895	-12.288	-17.946	-16.334
ZINC05587160	-9.2	-9.5	-9.5	-10.1	-26.15	-5.071	-14.53	-7.477	-6.58	-6.42	-6.95	-6.6	-37.171	-33.935	-34.714	-32.781
ZINC05592474	-10	-9.3	-11.3	-10.5	-24.66	-22.34	-22.63	-20.61	-6.5	-5.29	-6.76	-7.26	-22.334	-19.124	-27.107	-20.649
ZINC05593766	-8.5	-7.5	-9.4	-6.9	-21.53	-8.216	-5.925	-5.685	-5.81	-5.4	-6.51	-5.73	-18.706	-18.618	-21.458	-20.512
ZINC05604725	-9.7	-10.2	-9.9	-10.3	-27.98	-16.82	-10.97	-7.576	-5.99	-6.43	-6.14	-6.23	-19.77	-21.507	-21.019	-21.793
ZINC05625775	-8.8	-8.3	-9.1	-8.3	-19.24	-12.12	-0.8635	-9.292	-6.67	-6.47	-7.26	-6.98	-24.285	-19.171	-23.049	-21.463
ZINC05629051	-8.8	-8.6	-9.1	-8.9	-21.8	-5.733	-8.086	-12.25	-6.61	-6.44	-7.27	-7.8	-17.077	-16.384	-21.771	-18.309
ZINC05634775	-9.6	-9.3	-9.6	-10	-16.42	3.984	-4.538	-17.82	-7.05	-5.64	-6.63	-7.11	-26.393	-22.59	-26.453	-29.037
ZINC05650220	-9.9	-8.8	-10	-8.2	-28.62	-16.18	-16.23	-4.252	-7.02	-6.36	-7.41	-6.99	-33.321	-33.793	-35.877	-34.299
ZINC05652329	-8.3	-8.2	-10.3	-10.2	-14.13	-0.8016	7.521	-6.261	-6.56	-6.84	-7.48	-7.3	-22.957	-18.473	-25.254	-23.135
ZINC05665307	-10	-7.6	-9.8	-8.2	-23.91	-4.459	-4.548	0.6055	-6.79	-5.88	-7.44	-6.2	-21.632	-18.131	-19.954	-16.781
ZINC05687728	-8.8	-8.8	-9.3	-8.2	-22.54	-1.733	-6.511	1.405	-5.75	-5.4	-5.74	-5.4	-25.766	-20.324	-25.96	-16.527
ZINC05687897	-10.7	-8.9	-11.6	-8.3	-20.13	1.5	-2.505	3.404	-7.49	-6.52	-7.63	-6.84	-21.736	-17.279	-22.278	-16.066
ZINC05702072	-10.6	-8.4	-10.9	-8.2	-15.96	14.26	-4.638	9.32	-5.69	-5.54	-7.17	-6.24	-25.068	-22.025	-23.036	-20.452
ZINC05703016	-8.5	-9.2	-9	-9.1	-28.59	-18.12	-21.98	-30.75	-5.59	-5.86	-5.94	-5.95	-14.066	-11.759	-12.513	-11.171
ZINC05703716	-10.5	-9.9	-10.9	-11.1	-26.92	-7.474	-22.21	-22.68	-7.19	-6.08	-7.77	-7.36	-26.33	-20.966	-26.204	-25.505
ZINC05736284	-9.6	-9.9	-10.5	-8.8	-21.68	21.93	-8.628	-5.799	-6.06	-5.79	-6.34	-5.58	-22.236	-18.698	-21.813	-18.89
ZINC05766249	-13.1	-11	-11.4	-12.4	-20.86	9.396	-10.06	-6.256	-8.01	-6.12	-7.3	-7.06	-26.671	-28.361	-27.737	-24.288
ZINC05817139	-8.6	-7	-10.3	-8.8	-26.05	-9.883	-20.12	-5.504	-5.6	-4.85	-6.19	-5.83	-22.762	-15.126	-25.21	-13.523
ZINC05827477	-8.9	-9	-10.3	-8.8	-22.52	-4.313	-8.952	-9.359	-5.99	-5.91	-6.87	-6.55	-17.2	-17.514	-24.085	-17.843
ZINC05836440	-10.1	-9.8	-10	-10.2	-19.53	-3.547	0.4569	-20.26	-6.49	-5.78	-6.32	-6.52	-19.524	-14.146	-16.188	-15.903
ZINC05854500	-10.1	-10.3	-10.3	-10.6	-20.85	-7.371	-16.07	-5.902	-6.91	-7.02	-7.07	-7.94	-19.506	-20.403	-18.408	-20.624
ZINC05864234	-9.3	-9.4	-9.7	-10	-18.38	-1.258	5.186	3.369	-6.11	-5.77	-6.74	-6.76	-18.85	-17.988	-19.499	-20.241
ZINC05903098	-7.6	-7	-8.9	-7.5	-26.58	2.071	-12.19	-6.704	-5.86	-5.07	-6.83	-5.74	-22.121	-22.249	-29.209	-17.101
ZINC05927478	-9.8	-9	-10.7	-8.5	-33.62	-3.276	-16	-3.809	-6.92	-6.32	-7.79	-6.04	-24.3	-25.242	-30.701	-19.277
ZINC05931525	-9.5	-8.5	-10.2	-9.8	-25.82	11.88	1.929	-6.584	-6.74	-5.66	-6.88	-6.92	-16.695	-17.649	-16.502	-17.038
ZINC05953921	-9.4	-9.1	-9.3	-8.4	-10.85	0.3451	3.402	0.1504	-4.01	-3.86	-5.29	-4.48	-19.197	-17.332	-20.932	-15.701
ZINC05974726	-7.2	-5.9	-7	-6.5	-13.51	-7.237	-0.5615	-0.9614	-5.64	-5.17	-5.29	-5.58	-23.965	-20.124	-21.65	-21.202
ZINC06000053	-10.9	-10.1	-9.9	-8.7	-24.54	-0.91	-12.25	-4.927	-7.37	-6.98	-8.02	-6.06	-25.494	-23.317	-30.054	-18.665
ZINC06014529	-10.1	-9.9	-9.4	-9.1	-24.67	-6.985	4.238	-21.65	-6.93	-5.89	-6.45	-6.21	-19.28	-19.843	-18.476	-18.099
ZINC06045478	-8.5	-6.4	-6.4	-7.9	-14.13	13.9	10.66	11.71	-3.44	-3.37	-3.39	-3.37	-14.11	-9.945	-11.747	-12.356
ZINC06062599	-9.8	-9.3	-9.8	-8.8	-23.75	-3.502	-2.966	-5.607	-7.11	-6.54	-7.13	-6.24	-26.588	-20.474	-27.487	-19.688
ZINC06184742	-8.8	-8.2	-8.9	-8.7	-10.26	0.6167	-4.449	3.537	-4.96	-4.72	-5.46	-5.7	-17.37	-15.568	-18.779	-16.775
ZINC06190502	-9.3	-9.5	-10	-8.8	-26.08	-7.21	-9.338	-5.855	-6.5	-6.55	-6.77	-6.21	-24.18	-21.759	-25.745	-17.508
ZINC06192648	-10.3	-9.8	-10.3	-8.8	-27.25	-6.314	-1.115	-5.959	-6.98	-7.03	-7.54	-6.18	-29.31	-25.523	-31.86	-18.469
ZINC06192672	-10	-9.6	-10.3	-8.6	-21.45	0.6511	-9.361	-8.93	-6.59	-6.38	-7.53	-6	-26.796	-23.539	-29.866	-16.17
ZINC06199440	-8.9	-7.9	-9.3	-7.8	-25.36	-11.66	-7.117	-7.427	-6.4	-6.04	-6.47	-6.27	-23.382	-18.725	-19.689	-16.017
ZINC06204557	-9.2	-9.9	-9.3	-9.6	-23.42	-15.33	-17.55	-21.03	-6.6	-7.24	-6.91	-7.4	-19.589	-20.977	-20.858	-18.965
ZINC06217826	-9.3	-9.1	-8.1	-8.6	-18.42	-11.78	-15.94	-5.605	-4.84	-5.11	-5.05	-4.7	-17.785	-17.112	-16.626	-14.635
ZINC06270281	-8.5	-5.5	-8.3	-8	-19.79	-5.517	-2.274	-7.206	-5.83	-4.46	-5.7	-5.04	-19.943	-18.253	-21.092	-17.301
ZINC06278786	-8.2	-8.7	-9	-8.5	-18.62	-14.44	-13.94	-16.41	-5.62	-6.29	-5.94	-5.88	-14.51	-14.533	-12.494	-13.975
ZINC06296705	-9.4	-8.2	-10.1	-10.9	-30.43	6.419	-5.407	15.5	-8.71	-7.68	-8.66	-8.66	-21.711	-21.298	-21.978	-26.725
ZINC06333311	-8.1	-8	-7.9	-7.9	-24.8	-6.003	-10.89	-7.555	-6.65	-6.68	-7	-7.1	-25.179	-17.986	-21.123	-16.715
ZINC06347741	-7.5	-5.9	-7.4	-8.8	-19.46	3.855	3.677	4.806	-3.2	-3.35	-3.49	-4.25	-14.14	-7.265	-17.463	-17.566
ZINC06423938	-9.5	-9.5	-9.4	-8.6	-16.52	29.26	6.508	16.64	-6.37	-5.49	-6.31	-6.12	-19.641	-13.723	-21.24	-14.412
ZINC06476899	-7.9	-7.5	-9.1	-8.2	-17.43	-4.856	-7.734	-32.25	-5.46	-4.41	-5.66	-4.96	-19.639	-19.674	-24.572	-17.695
ZINC06493139	-8.7	-7.2	-7.5	-7.1	-21.61	-7.207	-10.65	-8.122	-5.19	-4.48	-4.51	-4.93	-14.146	-15.733	-16.133	-13.072
ZINC06500286	-9.1	-9.7	-9.7	-9.6	-21.67	-18.34	-18.83	-6.204	-5.62	-5.52	-6.36	-6.15	-16.79	-17.146	-15.86	-14.828
ZINC06503761	-9.2	-9.2	-9.7	-8.9	-21.8	5.914	0.5659	-5.712	-6.75	-5.87	-7.29	-6.55	-21.16	-19.786	-20.692	-18.948
ZINC06509092	-10.6	-10.4	-11	-10.3	-30.02	-20.75	-21.38	-28.18	-6.76	-6.46	-7.18	-7.25	-17.346	-16.519	-17.537	-18.995
ZINC06533565	-7.9	-7.9	-9.5	-7.6	-20.61	-11.72	-13.36	-7.829	-5.85	-5.32	-6.84	-5.48	-24.433	-22.582	-29.696	-15.5
ZINC06550318	-9.5	-8.2	-9.8	-8.8	-19.59	1.941	0.4274	2.082	-4.9	-5.12	-5.18	-5.17	-14.336	-13.301	-14.665	-13.398
ZINC06553328	-8.7	-8.7	-9.4	-8.7	-24.26	-2.34	-1.23	-1.805	-6.75	-6.93	-6.6	-7.19	-23.247	-19.212	-22.967	-19.337
ZINC06556301	-8.1	-8.2	-9.1	-8.5	-16.1	-2.557	-2.287	-2.513	-4.81	-4.43	-5.12	-4.89	-15.473	-16.112	-17.451	-15.1
ZINC06557646	-8.4	-7.4	-8.3	-8.2	-24.25	1.937	-1.762	3.446	-6.17	-5.75	-6.21	-6.18	-21.924	-19.409	-24.577	-14.256
ZINC06610008	-10.3	-10.7	-10.3	-10.6	-28.54	-21.54	-14.44	-22.1	-7.22	-6.46	-7.2	-7.3	-24.276	-24.613	-23.968	-21.606
ZINC06623224	-8.3	-8.4	-8.9	-8.6	-24.1	-12.68	-18.25	-9.958	-6.09	-6.5	-6.33	-6.02	-22.727	-18.063	-20.8	-15.259
ZINC06623703	-11.1	-10.7	-11.5	-11.2	-27.52	2.827	5.766	-13.16	-7.69	-6.25	-7.82	-7.99	-23.659	-21.795	-24.761	-26.081
ZINC06686824	-10.3	-8.9	-9	-7.6	-17.58	-0.7856	-4.083	-0.9176	-7.05	-5.21	-6.76	-5.12	-28.144	-20.625	-28.377	-15.245
ZINC06704540	-8.2	-5.3	-8.1	-7.9	-16.46	-9.394	-2.619	3.55	-5.11	-4.56	-5.12	-5.69	-14.02	-13.404	-14.329	-15.832
ZINC06706719	-11	-8.2	-10.9	-9.6	-27.62	-11.29	-19.63	-8.889	-5.6	-5.11	-5.76	-5.5	-19.044	-14.899	-17.679	-15.556
ZINC06720306	-10.5	-10.3	-11.4	-10.2	-24.25	-7.564	-10.68	-10.23	-7.02	-7.26	-7.17	-7.37	-22.389	-20.676	-26.733	-20.956
ZINC06721826	-10.3	-7.5	-7.9	-7.4	-14.76	-11.36	-13.38	-8.904	-5.93	-4.75	-5.7	-5.74	-24.98	-19.744	-23.157	-21.73
ZINC06730512	-9.1	-9.4	-10	-8.9	-28.37	-7.725	-19.35	-13.33	-6.57	-6.59	-7.06	-6.52	-20.403	-17.458	-22.579	-14.993
ZINC06738203	-10.3	-7.9	-11.1	-8.6	-16.19	3.464	0.8433	6.674	-6.18	-5.7	-6.89	-6.4	-21.279	-20.999	-20.215	-16.643
ZINC06741040	-8	-9.4	-9.2	-9.1	-10.72	1.035	-5.328	1.065	-5.84	-5.37	-6.75	-6.98	-18.395	-16.867	-19.95	-16.672
ZINC06748433	-10.4	-9.3	-10.8	-11.2	-30.95	-12.22	-28.9	-22.95	-6.37	-5	-6.7	-7.14	-23.613	-22.475	-22.738	-22.134
ZINC06779985	-8.1	-5.3	-8.9	-6.5	-4.832	33.1	7.06	13.29	-4.46	-3.2	-4.75	-3.88	-11.67	-9.415	-13.481	-13.288
ZINC06781233	-8.5	-5.3	-9	-7.3	-7.691	244.6	6.234	19.96	-5.27	-3.78	-5.36	-4.54	-14.836	-6.754	-14.968	-12.798
ZINC06822958	-11.2	-11.1	-11.7	-9.4	-21.01	-14.76	-2.567	-4.513	-7.08	-7	-7.45	-6.89	-19.676	-22.947	-20.597	-18.349
ZINC06870031	-9.1	-9.1	-9.1	-8.5	-24.35	-9.068	-10.98	-8.303	-6.54	-5.59	-7.07	-5.63	-20.094	-21.66	-24.207	-19.289
ZINC06874989	-8.9	-8.7	-9.4	-8.6	-23.41	4.502	-7.997	-6.327	-6.38	-5.86	-6.71	-6.11	-21.129	-23.088	-23.347	-18.968
ZINC06897030	-11.7	-11.3	-12.3	-9.4	-32.23	-9.518	-0.06069	-11.07	-7.19	-5.67	-7.4	-5.68	-24.131	-23.093	-24.712	-20.07
ZINC06942564	-9	-9.4	-9.2	-9.7	-23.4	-6.13	-8.126	-24.02	-6.38	-6.16	-6.28	-6.91	-20.812	-17.669	-18.468	-17.753
ZINC07003274	-9.5	-9.7	-10	-9.6	-28.69	-10.7	-6.522	-10.43	-6.08	-5.06	-5.93	-5.98	-25.572	-19.486	-26.006	-19.007
ZINC07037927	-8.4	-8.1	-8.4	-7.5	-21.69	-8.344	-11.43	-7.452	-6.64	-5.7	-6.43	-5.83	-22.583	-22.634	-22.377	-16.435
ZINC07049158	-10.3	-9.9	-11	-10.4	-31.94	-9.695	-9.489	-22.7	-7.04	-6.94	-7.33	-7.53	-25.026	-24.792	-23.687	-20.478
ZINC07053735	-9.7	-9.8	-10.1	-9.6	-19.84	-11.6	-12.35	-7.392	-6.51	-5.44	-6.47	-7.1	-23.996	-17.941	-21.998	-23.684
ZINC07054584	-10.6	-10.3	-10.6	-11.2	-27.67	-22.75	-12.22	-23.19	-6.91	-6.49	-7.32	-7.74	-23.123	-20.519	-21.801	-21.017
ZINC07098723	-10	-10	-10.2	-9.2	-22.21	-3.865	-15.12	-8.962	-6.5	-5.91	-6.38	-6.69	-22.727	-22.523	-20.785	-19.894
ZINC07213053	-9.3	-9.1	-10	-8.9	-24.6	-19.99	-11.59	-7.864	-6.3	-5.87	-7.16	-6.16	-19.392	-17.91	-19.535	-17.079
ZINC07247080	-11.7	-11.9	-12.6	-11.1	-16.3	9.987	-1.815	-9.021	-8.48	-8.21	-9.12	-8.2	-32.35	-34.104	-36.254	-26.59
ZINC07275656	-9.9	-8.3	-8.6	-8.4	-29.1	-9.966	-15.03	-7.058	-6.23	-5.14	-5.83	-5.71	-25.062	-17.85	-24.316	-16.35
ZINC07275944	-9.5	-5.5	-8.5	-7.1	-32.9	-5.649	-8.813	-6.82	-6.25	-4.47	-5.76	-5.14	-21.366	-18.887	-22.546	-20.919
ZINC07319748	-10.3	-11.1	-10.7	-10.9	-29.2	-24.61	-17.69	-27.32	-7.24	-7.9	-7.89	-8.16	-20.844	-21.061	-24.742	-20.094
ZINC07342019	-9.4	-9.9	-9.9	-10	-27.84	-14.42	-19.2	-24.89	-7.74	-6.81	-8.37	-8.21	-22.959	-23.501	-24.966	-23.532
ZINC07388927	-8.8	-8.7	-9.8	-8.8	-23.21	3.99	0.3075	-26.73	-6.44	-5.92	-6.6	-7.27	-16.522	-20.408	-18.236	-17.309
ZINC07393016	-9.1	-8.6	-8.5	-7.8	-12.83	-11.52	-13.14	-8.317	-5.43	-4.78	-5.2	-5.62	-17.176	-16.922	-16.962	-18.127
ZINC07407511	-9.2	-10.3	-9.5	-9.8	-22.96	-17.22	-6.038	-16.41	-6.5	-7.5	-6.53	-7.18	-22.913	-18.026	-21.135	-19.059
ZINC07417501	-7.9	-8.7	-8.5	-8.2	-19.73	-5.622	-12.24	-13.73	-7.19	-7.08	-7.26	-7.19	-22.248	-22.119	-21.974	-18.177
ZINC07505255	-10.1	-10.2	-9.8	-9.7	-24.5	-12.72	-12.07	-21.09	-6.28	-6.78	-6.9	-7.46	-21.475	-20.346	-21.242	-21.37
ZINC07587332	-10.3	-8.5	-10.7	-9.3	-18.76	-20.07	-5.479	-25.64	-6.22	-5.47	-6.65	-6.42	-20.309	-17.55	-19.78	-18.297
ZINC07654748	-8.5	-8.4	-9.2	-9.3	-22.58	-10.77	-14.91	-16.46	-6.1	-6.11	-6.19	-6.66	-19.456	-23.141	-23.983	-19.451
ZINC07737849	-9.6	-11	-10.9	-11.2	-18.11	-5.464	-12.74	-16.66	-6.5	-6.75	-6.89	-7.23	-22.471	-19.73	-23.691	-22.932
ZINC07816319	-7.3	-8.5	-7.9	-7.7	-10.05	-5.772	-7.706	2.127	-5.9	-5.97	-6.33	-6.11	-24.251	-17.949	-27.556	-15.735
ZINC07827427	-10.9	-9.7	-11.8	-11.1	-17.75	24.57	1.92	6.137	-5.86	-5.75	-6.65	-6.72	-25.807	-22.132	-23.226	-24.048
ZINC07850973	-8.4	-9.6	-9.3	-9.6	-28.09	-21.05	-13.95	-21.58	-6.18	-5.94	-6.31	-6.44	-18.303	-16.913	-19.505	-16.682
ZINC07860482	-10.2	-9.6	-10	-10.4	-30.64	2.23	-14.46	-15.95	-6.43	-5.46	-6.14	-6.68	-19.636	-19.761	-19.173	-20.326
ZINC07927868	-10.3	-10	-10.8	-9.5	-24.57	-4.845	-9.961	-3.066	-7.32	-6.32	-7.59	-6.6	-30.268	-21.318	-25.73	-18.855
ZINC07974169	-10.5	-11.2	-10.9	-10.6	-30.61	-19.85	-20.05	-21.25	-8.1	-6.96	-8.18	-7.92	-25.866	-25.201	-25.737	-23.029
ZINC08062009	-10.1	-10	-10.6	-9.8	-17.84	7.372	-12.32	-12.31	-5.74	-5.21	-6.31	-4.91	-19.189	-17.071	-17.79	-19.088
ZINC08062877	-9.7	-9.5	-10.7	-9.7	-16.61	-4.017	-14.12	-9.626	-6.35	-6.04	-7.23	-7.01	-19.093	-17.652	-18.201	-17.514
ZINC08067167	-8.1	-8.2	-8.4	-9.2	-16.83	-4.092	-4.86	-12.78	-5.77	-5.8	-6.34	-6.22	-17.826	-17.682	-19.886	-17.792
ZINC08106110	-9.7	-9.1	-9.8	-9.9	-22.42	-5.409	-5.824	-3.35	-5.94	-5.66	-6.13	-6.31	-22.89	-19.104	-22.306	-16.226
ZINC08187751	-10	-10.4	-10.4	-10.4	-26.55	-8.062	-17.26	-27.86	-8.01	-7.73	-8.17	-8.52	-26.578	-22.507	-24.358	-21.225
ZINC08202389	-7.8	-7.2	-7.4	-6.8	-22.36	-1.337	-6.885	-2.232	-5.69	-5.11	-6.01	-5.55	-17.888	-18.076	-22.737	-13.251
ZINC08205679	-5.7	-6	-6.1	-6.6	-21.1	-15.22	-9.992	-8.493	-3.95	-4.18	-3.83	-3.83	-9.161	-10.037	-10.659	-11.172
ZINC08250721	-7.8	-8.3	-8.2	-8.5	-19.21	-2.911	-4.258	-13.89	-6.82	-7.49	-7.32	-7.8	-22.371	-19.758	-22.73	-20.127
ZINC08322723	-9	-9	-9.4	-9.2	-24.69	-20.15	-15.73	-27.7	-5.71	-5.49	-5.88	-6.08	-18.611	-18.881	-20.747	-17.74
ZINC08329126	-10.9	-11.7	-11.3	-11.2	-27.59	-11.58	-23.23	-25.65	-7.09	-6.77	-6.87	-7.17	-19.244	-21.438	-22.644	-20.774
ZINC08338950	-7.3	-6.6	-7.1	-7.1	-18.26	25.09	12.06	4.317	-5.12	-4.56	-4.88	-5.39	-11.348	-6.921	-13.974	-14.237
ZINC08345117	-10.4	-9.4	-10.3	-9.9	-17.6	13.63	3.525	-12.36	-6.18	-5.63	-6.43	-6.23	-16.085	-18.463	-18.349	-13.72
ZINC08377879	-6	-5.6	-5.6	-6.6	-21.87	-8.748	-14.71	-8.222	-3.98	-4.3	-4.24	-3.75	-16.756	-9.823	-11.801	-12.625
ZINC08392447	-8.5	-8.9	-9.4	-9.2	-17.38	7.64	2.682	7.784	-5.42	-4.7	-6.37	-5.51	-19.55	-17.84	-22.064	-21.82
ZINC08425371	-8.5	-8.6	-8.7	-8.4	-12.18	17.89	19.15	10.22	-6.35	-4.95	-5.9	-5.85	-20.214	-14.124	-19.708	-18.614
ZINC08436507	-9.3	-8.7	-9.3	-7.5	-23.34	-5.06	-6.858	-7.394	-6	-4.58	-5.98	-5.48	-32.714	-28.04	-33.019	-26.536
ZINC08517274	-8.2	-8.4	-8.7	-8.8	-23.92	-15.11	-10.5	-23.61	-6.34	-6.41	-6.76	-6.79	-22.894	-18.327	-22.154	-19.849
ZINC08534468	-8.4	-8	-8.9	-7	-17.36	8.589	2.812	7.66	-5.86	-5.33	-6.42	-6.15	-12.951	-11.28	-13.846	-12.187
ZINC08535468	-11.6	-10.9	-11.9	-11.7	-20.7	-6.719	-4.621	-16.2	-6.57	-6.12	-7.08	-7.72	-23.169	-21.495	-22.312	-22.961
ZINC08550048	-9.2	-8.9	-9.4	-9.2	-20.63	-3.028	-9.176	-17.93	-5.95	-5.11	-5.83	-6.18	-18.93	-21.265	-20.29	-20.092
ZINC08558959	-9.1	-7.7	-9	-8.7	-22.72	-9.164	-11.17	-1.991	-5.43	-5.53	-5.39	-5.54	-17.632	-13.612	-16.271	-14.884
ZINC08567363	-7.1	-4.6	-7.7	-7	-13.7	-9.137	-6.508	-7.25	-4.71	-3.38	-4.02	-4.8	-14.441	-11.257	-17.363	-14.297
ZINC08606807	-9.4	-9.2	-9.3	-8.9	-18.09	-14.84	-5.242	-7.418	-6.6	-6.67	-6.5	-6.28	-18.865	-17.729	-20.475	-16.738
ZINC08645436	-10.1	-8	-12	-8.4	-13.31	11.07	-9.082	-8.876	-6.4	-4.47	-7.04	-5.72	-25.098	-21.622	-24.437	-20.363
ZINC08690916	-9	-8.5	-9.4	-8.6	-15.04	10.18	-6.645	2.836	-8.54	-6.92	-7.77	-7.11	-30.722	-28.318	-30.399	-28.27
ZINC08738364	-10.2	-6.2	-11.1	-8	-21.31	8.923	-16.07	-5.857	-7.29	-5.41	-7.35	-6.62	-24.679	-21.253	-27.066	-22.383
ZINC08741003	-8.8	-6.3	-7.5	-7.6	-15.03	-14.53	-17.35	-12.5	-6.23	-5.11	-6.99	-5.91	-19.146	-11.472	-20.295	-15.427
ZINC08742522	-10.4	-8.1	-10.7	-8.3	-24.28	-3.993	-5.148	22.11	-5.47	-4.66	-4.95	-4.98	-23.735	-25.171	-26.774	-23.117
ZINC08743548	-10.7	-9.2	-12.1	-10.7	-19.69	4.523	-0.9762	0.448	-5.79	-5.02	-6.53	-6.36	-17.093	-16.551	-19.262	-18.654
ZINC08780897	-6.6	-5.3	-6.1	-7.4	-12.38	-2.709	20.35	5.009	-4.93	-3.76	-4.43	-5.22	-14.594	-15.263	-17.432	-26.591
ZINC08783606	-9.6	-10	-10.1	-8.7	-23.82	-17.22	-16.91	-21.93	-6.15	-5.75	-6.27	-5.9	-22.866	-20.52	-20.639	-20.25
ZINC08791348	-9.5	-10.7	-10.5	-10.4	-17.68	13.01	0.257	-1.891	-5.57	-5.05	-6.53	-6.4	-13.493	-18.84	-19.061	-18.838
ZINC08823672	-9.5	-8.2	-9.7	-7.7	-10.76	6.204	-3.668	14.15	-5.7	-4.38	-5.12	-5.62	-25.13	-22.802	-21.605	-20.517
ZINC08839400	-10.6	-11.1	-11.5	-11.1	-29.89	11.03	-1.964	-0.7853	-6.76	-6.61	-7.07	-6.97	-21.952	-21.278	-21.21	-20.153
ZINC08873693	-11	-10.6	-11.8	-11.3	-23.23	-27.23	-2.566	-16.1	-6.77	-6.57	-7.6	-8.14	-26.931	-26.232	-26.351	-25.189
ZINC08906380	-9.5	-9.9	-10.1	-10.1	-22.28	-18.9	-9.494	-18.45	-8.84	-8.68	-9.44	-9.24	-24.293	-29.341	-26.035	-26.449
ZINC08917964	-10.5	-7.4	-11.1	-10.4	-5.508	89.22	4.753	50.7	-6.47	-5.19	-7	-5.9	-24.344	-9.266	-23.388	-19.621
ZINC08919825	-10.5	-7.7	-11.4	-8.9	-20.98	14.59	-15.95	8.575	-6	-4.97	-6.99	-6.68	-20.464	-16.78	-19.216	-15.988
ZINC08951280	-7.2	-6	-7.2	-6.5	-4.385	38.49	-11.53	28.35	-5.27	-4.8	-5.54	-5.44	-16.598	-17.137	-13.911	-17.559
ZINC08974388	-8.1	-6.2	-9.3	-7.6	-20.25	-1.507	-12.69	27.64	-5.92	-4.25	-5.91	-4.47	-14.027	-13.416	-16.119	-13.465
ZINC08977062	-10.8	-9.1	-12.2	-10.3	-14.73	-1.998	-0.4441	-1.324	-6.81	-6.5	-7.18	-6.57	-24.639	-18.534	-23.307	-22.86
ZINC08994668	-10.2	-8.6	-11.1	-8.6	-25.06	-2	-25.19	-1.802	-5.44	-4.34	-5.11	-5.02	-25.152	-19.849	-28.766	-20.767
ZINC08997244	-9	-5.7	-9.9	-8	-23.41	-2.713	-8.319	-4.111	-7.24	-4.75	-6.69	-6.13	-27.366	-19.533	-26.348	-16.55
ZINC09012275	-9	-7.6	-9.1	-9	-28.43	-0.5879	-7.236	-11.68	-6.76	-4.85	-7.41	-5.62	-24.872	-24.875	-26.108	-20.181
ZINC09065487	-8.6	-8.1	-7.7	-7.6	-15.97	16.27	6.754	12.2	-4.95	-4.26	-5.67	-5.13	-15.513	-3.485	-13.276	-15.23
ZINC09075983	-7.1	-7.9	-7.5	-7.6	-15.44	5.265	-3.717	8.402	-5.07	-4.5	-4.58	-4.98	-16.444	-10.636	-14.5	-14.654
ZINC09082453	-9.7	-9.3	-10.1	-9.3	-13.24	11.08	10.27	1.742	-6.59	-6.33	-6.61	-7.01	-22.43	-22.227	-24.3	-19.275
ZINC09087845	-7.4	-7.4	-6.6	-7.5	-16.9	-8.274	-15.5	-1.382	-3.99	-3.05	-3.64	-4.17	-12.3	-12.106	-14.779	-13.549
ZINC09092188	-9.1	-9.9	-9.5	-10	-35.68	-11.93	-11.59	-26.51	-7.96	-8.89	-8.97	-9.05	-28.732	-26.102	-29.572	-24.465
ZINC09092489	-10.3	-10.2	-10.4	-10.6	-24.01	-3.682	-12.9	-16.42	-8.19	-7.8	-8.41	-8.38	-27.663	-26.103	-28.369	-28.549
ZINC09124467	-8.6	-7.9	-9	-8.4	-21.69	12.26	2.63	0.8765	-6.58	-5.25	-6.16	-6.22	-22.255	-14.707	-17.423	-16.388
ZINC09183933	-8.7	-8	-9.1	-10.1	-12.1	-2.223	7.522	-0.7368	-4.92	-5.45	-4.72	-5.19	-21.94	-19.393	-20.265	-26.235
ZINC09204106	-9.2	-7.2	-7.1	-8.5	-16.16	-0.2507	-19.54	-7.144	-6.26	-6.19	-5.83	-6.24	-16.713	-11.738	-15.125	-11.795
ZINC09232308	-9.3	-6.2	-8.5	-7.4	-19.49	-13.97	-21.87	-7.115	-5.68	-5.09	-6.3	-5.38	-23.665	-16.837	-22.096	-16.461
ZINC09243342	-8.9	-7.4	-11.3	-7.9	-16.35	-3.556	-1.236	-3.442	-6.12	-4.63	-6.3	-5.25	-18.67	-19.932	-23.364	-17.599
ZINC09251802	-10.6	-10.9	-10.2	-8	-32.13	-10.61	0.7613	-2.429	-7.26	-6.01	-7.4	-6.6	-20.426	-20.125	-20.081	-17.27
ZINC09281838	-7.8	-5.3	-7.2	-6.1	-14.87	13.05	19.83	36.26	-4.26	-2.64	-4.78	-3.66	-14.894	-8.025	-11.452	-11.741
ZINC09312782	-9.4	-8.6	-10	-8.9	-14.36	11.94	-0.0841	4.249	-7.35	-5.62	-6.92	-6.48	-25.576	-19.735	-21.673	-15.311
ZINC09330020	-9.3	-5.9	-8.4	-7.2	-16.82	6.814	-11.39	1.917	-6.22	-5.78	-6.38	-5.56	-22.531	-13.825	-15.669	-13.279
ZINC09331872	-10.7	-7.3	-9.4	-8.3	-16.76	1.34	1.819	3.89	-5.2	-4.38	-5.28	-4.92	-13.432	-11.808	-15.816	-15.371
ZINC09338867	-8.8	-8.5	-9.2	-7.7	-22.15	-15.1	-6.015	-2.809	-6.65	-6.09	-6.48	-5.6	-20.198	-16.945	-19.342	-15.62
ZINC09358092	-9.7	-8.6	-11	-9	-23.11	19.04	-8.026	-13.76	-7.54	-7.29	-8.42	-8.13	-22.789	-21.278	-27.654	-23.564
ZINC09365535	-8.8	-10	-9.7	-8.6	-17.55	7.794	-4.215	-18.99	-6.82	-6.83	-7.79	-6.77	-22.846	-19.938	-22.722	-21.532
ZINC09373042	-7.9	-6	-7.4	-6.5	-13.11	-9.093	-20.9	-14.98	-5.51	-4.81	-5.53	-5.82	-14.531	-10.289	-18.078	-14.29
ZINC09374395	-8.6	-7.4	-7.6	-9.8	-21.36	6.791	3.139	0.8424	-4.95	-5.1	-4.95	-5.1	-17.854	-18.998	-19.054	-18.523
ZINC09408810	-9	-8.6	-8.3	-7.7	-8.877	9.857	5.899	6.515	-5.15	-3.81	-4.35	-4.53	-14.761	-12.429	-14.643	-14.89
ZINC09454282	-10.5	-7.5	-10.1	-8.5	-20.19	21.68	-14.3	-2.233	-6.24	-5.16	-6.74	-6.23	-22.116	-18.588	-25.168	-19.861
ZINC09463383	-9.1	-5.5	-7.6	-7.5	-19.81	13.67	-14.12	27.53	-6.97	-5.03	-6.77	-5.59	-19.808	-14.514	-15.062	-11.844
ZINC09471304	-11.3	-9.1	-11.3	-7.6	-16.33	11.22	-0.003766	-4.738	-6.97	-5.53	-6.83	-6.1	-18.084	-21.434	-20.523	-19.559
ZINC09475791	-8.7	-7.9	-9.3	-8.5	-17.47	-7.245	6.303	-13.47	-8.21	-8.56	-8.81	-8.4	-24.578	-20.958	-29.128	-25.363
ZINC09491580	-9.2	-7.9	-10.9	-8.5	-20.67	9.818	-3.544	-3.065	-5.6	-5.35	-6.12	-5.8	-20.133	-17.274	-22.409	-21.948
ZINC09517979	-9	-8.1	-10.6	-8.6	-19.2	-6.781	-9.455	-26.66	-7.98	-8.09	-8.15	-9.43	-26.854	-21.663	-28.948	-23.927
ZINC09541807	-8.9	-6.2	-7.9	-8.6	-17.17	15.87	4.918	9.386	-5.51	-4.28	-5.33	-5.44	-15.101	-9.029	-15.217	-12.432
ZINC09581514	-10.5	-9.9	-10.1	-8.6	-8.504	12.15	1.419	1.625	-8.42	-6.99	-9.12	-7.9	-24.987	-23.561	-29.081	-23.225
ZINC09606025	-8.3	-8.8	-9.7	-9.6	-16.44	3.598	3.966	-8.298	-5.84	-6.02	-6.66	-7.07	-16.114	-13.38	-17.529	-15.675
ZINC09608546	-10	-9	-10.4	-10.4	-23.75	-10.21	-4.362	-1.686	-7.49	-6.67	-7.32	-7.97	-22.952	-23.16	-22.294	-22.398
ZINC09692158	-10.3	-9.3	-10.8	-10.3	-15	14.54	0.7678	2.288	-7.47	-6.54	-8.1	-8.16	-23.151	-27.527	-27.58	-22.226
ZINC09695528	-5.1	-5	-4.8	-5.1	-15.33	15	15.6	21.42	-4.63	-3.92	-4.57	-4.21	-4.265	-3.709	-8.17	-7.113
ZINC09759397	-9.4	-9.2	-9.9	-8.7	-23.29	0.4676	-5.165	-25.3	-6.66	-5.94	-7.04	-6.25	-16.563	-17.654	-21.16	-15.359
ZINC09781911	-10.9	-9.7	-11.3	-10.4	-30.24	-12.54	-10.58	-13.99	-8.97	-8.8	-9.24	-9.05	-31.008	-26.669	-27.118	-26.489
ZINC09805500	-11	-8.6	-12.1	-10.5	-28.79	-1.534	-15.59	-24.21	-6.81	-5.17	-7.24	-6.85	-26.08	-20.165	-28.37	-22.012
ZINC09813983	-10.3	-9.4	-10.9	-10.7	-32.12	-6.857	-5.109	-18.85	-7.77	-7.42	-8.28	-8.18	-32.178	-27.907	-33.694	-29.846
ZINC09838477	-9.3	-9	-9.3	-8.6	-11.48	26.02	-10.15	-7.646	-7.55	-6.66	-7.62	-7.55	-20.718	-20.726	-23.042	-19.57
ZINC09856538	-11	-10.9	-11.4	-8.5	-21.99	9.084	-0.8852	2.465	-7.23	-6.1	-6.49	-6.63	-23.951	-25.311	-27.767	-19.253
ZINC09884165	-11	-8	-12.4	-11.6	-23.93	3.778	-3.277	-13.97	-7.51	-6.73	-7.91	-8.16	-27.576	-19.563	-32.321	-22.082
ZINC09892038	-10.4	-9.9	-11.6	-11.8	-22.54	8.012	-2.129	-4.658	-7.79	-8.03	-8.63	-8.41	-18.263	-22.943	-20.052	-23.071
ZINC09910170	-9.3	-8.7	-10.1	-10.5	-20.54	-13.83	-5.295	-11.59	-8.76	-8.31	-9.13	-8.75	-30.943	-27.949	-28.081	-30.674
ZINC09968621	-7.7	-5.7	-8.3	-7	-21.66	-1.048	-4.64	-3.995	-6.39	-4.82	-5.74	-5.34	-50.172	-43.867	-50.453	-44.877
ZINC09969624	-8.9	-8.1	-10.5	-8	-16.6	9.046	-4.796	-0.5659	-5.8	-4.73	-5.88	-6.26	-17.263	-16.741	-17.97	-16.044
ZINC10013776	-10.8	-8.4	-12.2	-7.8	-19.47	2.157	1.142	-0.3271	-6.2	-4.64	-6.4	-5.22	-25.399	-22.768	-26.116	-22.247
ZINC10187280	-8.9	-8.7	-9	-7.7	-25.87	-8.472	-7.922	-0.5457	-6.61	-5.5	-6.71	-6	-22.176	-22.669	-20.646	-19.64
ZINC10417207	-8.2	-8.6	-8.9	-9	-16.95	-9.524	-12.64	-18.04	-6.52	-6.7	-7.17	-7.12	-24.549	-18.682	-25.779	-19.146
ZINC10786365	-9.5	-9.3	-9.7	-9.3	-21.29	0.4573	-13.88	-17.69	-7.16	-6.95	-7.89	-8	-20.144	-18.738	-23.587	-24.37
ZINC10874365	-10.2	-10.2	-10.5	-10.8	-31.54	0.7133	-13.55	-36.55	-6.61	-5.8	-7.13	-7.07	-19.219	-17.839	-18.376	-20.483
ZINC11358135	-9.7	-9.2	-10.4	-10.8	-34.7	-9.125	-2.928	-17.62	-7.91	-6.92	-7.8	-7.8	-24.202	-22.024	-21.667	-22.064
ZINC11407955	-8.5	-8.8	-8.8	-9.1	-19.59	-21.66	-10.29	-15.57	-7.08	-7.43	-7.2	-7.19	-21.879	-21.197	-22.567	-20.054
ZINC11458564	-10.6	-10.5	-10.6	-9.1	-32.71	-4.995	-9.861	-8.841	-7.4	-5.62	-6.93	-6.49	-21.798	-19.28	-22.84	-16.566
ZINC11616478	-7.9	-5.4	-10.2	-8.4	-2.206	10.15	4.678	9.54	-4.76	-3.02	-4.76	-4.59	-14.058	-7.775	-15.754	-13.218
ZINC11635996	-8	-8.3	-8.1	-7.8	-12.41	2.502	-4.576	3.774	-5.7	-6.6	-6.51	-6.51	-22.328	-22.101	-21.486	-18.763
ZINC11653878	-8.7	-10.4	-10	-10.1	-22.29	-8.549	-13.55	-13.64	-6.75	-7.19	-7.19	-7.81	-22.512	-22.596	-23.007	-19.605
ZINC11665703	-10.5	-9.5	-9.9	-10.2	-26.16	-13.35	-3.946	-7.047	-7.06	-5.8	-7.03	-7.4	-21.815	-19.961	-21.232	-25.159
ZINC11691626	-8.4	-8.6	-8.8	-7.8	-18.76	-3.678	-7.681	-5.355	-6.24	-6.14	-6.43	-5.8	-19.313	-19	-22.57	-15.558
ZINC11750828	-8.8	-9.1	-9.6	-8.6	-22.74	-5.814	-8.277	1.13	-5.75	-5.98	-6.1	-5.65	-21.212	-22.262	-23.933	-18.802
ZINC11800301	-8.4	-8.3	-8.3	-7.6	-18.23	-10.89	-11.19	-4.586	-5.29	-4.68	-4.78	-4.56	-16.621	-12.409	-14.35	-13.039
ZINC11803053	-9.3	-9.7	-9.8	-8.9	-16.26	5.408	-6.149	-6.012	-5.85	-4.57	-6.06	-6.11	-22.582	-17.624	-22.109	-21.731
ZINC11804220	-9.5	-9.9	-10.1	-9.3	-21.82	-8.024	-5.179	-6.846	-5.73	-5.52	-6.51	-6.23	-22.8	-24.376	-24.191	-21.589
ZINC11804341	-10.3	-10.2	-10.7	-9.4	-24.69	-9.305	-10.43	-4.595	-5.76	-5.99	-6.93	-5.18	-22.446	-18.648	-24.198	-17.205
ZINC11828412	-7.2	-7.4	-8	-6.8	-14.95	-6.766	-5.561	-3.899	-4.43	-3.42	-4.68	-4.05	-16.883	-17.605	-19.269	-13.201
ZINC11884408	-9.4	-8.9	-9.4	-8.3	-22.58	-5.66	-7.12	-9.198	-5.6	-5.3	-6.43	-5.05	-22.374	-18.055	-20.262	-14.153
ZINC11886619	-8.3	-8.4	-9.3	-7.7	-23.8	-14.03	-8.076	-24.13	-5.7	-5.07	-5.64	-5.49	-29.386	-33.329	-31.59	-33.668
ZINC11887741	-8.5	-8.1	-8.6	-7.2	-27.75	-7.004	-7.145	-6.621	-6.22	-5.94	-6.23	-6.19	-24.253	-22.477	-24.079	-18.945
ZINC11892861	-8.2	-7.9	-8.7	-7.9	-20.5	-10.42	-17.57	-13.9	-5.62	-5.1	-5.81	-5.93	-21.445	-17.325	-18.128	-15.386
ZINC11896641	-8	-7.9	-8.2	-6.8	-22.88	-26.97	-22.6	-17.71	-6.26	-5.35	-6.1	-5.48	-22.253	-18.845	-24.817	-16.976
ZINC11948595	-8.9	-8.1	-9.3	-8.8	-25.32	-3.482	-13.31	-14.55	-5.51	-5.59	-6.3	-6.11	-22.054	-14.462	-21.392	-18.829
ZINC11958560	-9.5	-9.3	-9.6	-9	-18.11	7.589	2.597	-7.258	-4.81	-3.96	-5.39	-5.1	-25.079	-23.829	-26.81	-24.938
ZINC11961289	-6.7	-5.8	-7.1	-6.1	-6.35	-6.215	-7.808	-2.772	-3.92	-3.02	-3.38	-3.33	-18.651	-16.329	-16.317	-16.032
ZINC11962233	-10.1	-10.1	-11.2	-11	-18.51	-16.54	-23.12	-11.96	-5.65	-4.7	-6.39	-5.85	-25.297	-22.494	-25.422	-23.429
ZINC12057528	-8.7	-7.6	-9.4	-8.3	-21	13.92	-2.386	-6.718	-5.69	-4.76	-6.11	-6.22	-14	-13.456	-14.941	-15.981
ZINC12072693	-7.4	-6.1	-7.3	-7.3	-19.43	8.598	4.137	9.016	-5.18	-4.34	-5.58	-5.54	-19.573	-12.985	-22.036	-17.058
ZINC12082747	-9.3	-10.6	-10.3	-9.8	-19.78	-16.35	-12.48	-16.4	-6.1	-5.98	-6.4	-6.22	-14.125	-17.124	-17.308	-14.659
ZINC12199821	-8.8	-9.3	-9.7	-8.7	-18.27	2.801	-9.405	-18.96	-6.51	-7.22	-6.36	-6.7	-15.391	-16.364	-15.121	-15.756
ZINC12211754	-9.2	-8.3	-9.6	-8.1	-31.76	-17.2	-16.25	-9.12	-6.68	-5.77	-6.68	-5.95	-26.052	-26.823	-29.177	-21.91
ZINC12270266	-9.4	-8.6	-9.1	-9.5	-23.2	-1.862	-9.906	-13.56	-6.59	-6.26	-6.67	-7.04	-16.032	-18.756	-20.14	-19.42
ZINC12311537	-8.7	-8.5	-9.4	-8.5	-12.71	14.99	8.436	1.157	-5.77	-5.09	-6.64	-6.4	-19.664	-17.747	-18.343	-19.825
ZINC12340244	-9.5	-6.2	-10	-8	-13.5	17.81	11.04	5.273	-4.76	-4.5	-4.28	-4.38	-11.165	-8.278	-9.27	-17.23
ZINC12340466	-9.1	-6.4	-7.5	-6.8	-22.84	-0.471	-2.926	-3.499	-6.31	-5.55	-6.71	-5.78	-20.973	-19.868	-22.145	-18.687
ZINC12360142	-10.3	-9.1	-9.7	-9.7	-14.71	-1.658	-9.05	1.768	-7.16	-5.28	-6.7	-6.23	-20.296	-17.973	-26.713	-19.27
ZINC12364945	-8.7	-6.5	-7.8	-7.6	-6.211	2.595	-6.985	6.686	-4.3	-3.97	-4.35	-4.34	-10.868	-10.985	-14.449	-12.946
ZINC12384355	-8.8	-4.9	-5.8	-5.9	-4.597	12.5	11.8	8.863	-4.49	-3.67	-3.7	-3.87	-10.934	-6.266	-6.861	-10.848
ZINC12384537	-9.7	-9	-9.7	-9.7	-17.35	2.402	-5.524	-11.74	-5.37	-4.59	-5.5	-5.32	-18.122	-16.586	-14.305	-11.463
ZINC12389998	-8.9	-9.7	-10.1	-8.6	-28.43	-17.96	-13.32	-19.15	-5.68	-5.51	-6.15	-5.63	-18.15	-14.973	-18.739	-15.761
ZINC12414223	-8.8	-9.3	-9.3	-9.2	-13.15	-0.1507	-1.207	-10.36	-5.74	-5.07	-5.98	-6.01	-24.828	-21.741	-22.692	-21.645
ZINC12420481	-9.1	-8.5	-9.8	-8.6	-17.8	0.3049	1.826	-10.13	-7.02	-6.52	-7.16	-6.35	-29.238	-20.26	-23.082	-21.897
ZINC12430131	-11.6	-9.2	-10.7	-8.2	-16.93	6.999	-6.249	-0.2235	-6.04	-4.26	-4.96	-5.11	-18.052	-16.014	-16.392	-17.073
ZINC12436953	-9.7	-8.8	-10.7	-10.6	-27.87	3.816	-1.879	-16.69	-6.17	-6.15	-5.79	-7.43	-20.767	-17.814	-19.2	-21.764
ZINC12467537	-9	-6	-9.5	-8.5	-14.14	-14.7	-18.63	3.327	-6.89	-5.79	-8.16	-7.12	-27.683	-27.496	-29.25	-28.715
ZINC12532119	-9.9	-9.9	-9.9	-9.1	-25.01	-0.6044	-4.656	-7.471	-7.89	-7.46	-8.4	-8.73	-24.041	-23.898	-23.097	-22.994
ZINC12551877	-8.5	-6.7	-7.6	-7	-25.85	46.58	8.31	40.28	-7.07	-4.89	-6.1	-5.39	-21.971	-22.27	-19.826	-16.679
ZINC12600465	-9.1	-8.4	-8.8	-7.5	-22.97	-17.54	-3.223	-5.157	-6.78	-6.31	-7.14	-7.01	-20.652	-19.32	-23.445	-20.008
ZINC12637657	-9.4	-7.2	-8.7	-7.5	-23.73	-4.196	4.153	26.3	-6.41	-4.84	-6.2	-6.35	-20.42	-16.36	-22.366	-19.561
ZINC12652855	-9.7	-8.6	-9.4	-10	-18.28	-3.729	-1.869	-21.97	-6.02	-5.36	-6.46	-6.78	-21.663	-19.194	-20.917	-18.952
ZINC12656782	-9.6	-8.7	-9.7	-9.5	-25.3	12.8	15.57	2.088	-7.15	-6.62	-7.54	-7.83	-23.505	-16.981	-26.04	-23.181
ZINC12662703	-9.3	-9.3	-11	-11.4	-18.47	23.06	-2.878	20.91	-6.02	-5.54	-6.44	-7.2	-21.812	-18.884	-23.095	-22.303
ZINC12694017	-6.7	-4.4	-6.7	-6.8	-10.01	28.29	13.42	17.78	-3.21	-2.93	-4.41	-4.43	-18.681	-17.855	-21.788	-23.265
ZINC12810343	-7.8	-7.6	-6.8	-6.8	-24.45	10.35	3.996	14.73	-5.55	-4.48	-5.44	-5.61	-19.679	-17.511	-18.588	-18.263
ZINC12844073	-10.3	-10.3	-10.9	-10.5	-21.37	-8.301	-16.66	-10.91	-6.2	-6.47	-6.73	-6.7	-17.498	-18.203	-19.074	-15.892
ZINC12859431	-9.2	-9.1	-8.6	-9	-18.12	18.67	-5.945	26.35	-5.61	-5.2	-6.13	-6.4	-15.645	-15.318	-16.362	-16.655
ZINC12882790	-8.3	-7.9	-8.5	-8.7	-5.489	7.743	10.1	9.982	-5.13	-5.36	-5.54	-5.9	-21.543	-16.655	-21.249	-17.603
ZINC12884760	-8.3	-6.1	-8	-7.7	-15.84	15.01	3.208	6.701	-4.75	-3.26	-4	-4.27	-21.196	-13.202	-14.083	-13.278
ZINC12899482	-7.9	-7	-8	-7.7	-16.02	3.574	-4.136	-4.293	-5.07	-4.29	-5.03	-5.65	-18.843	-13.789	-15.089	-14.746
ZINC12917356	-9.3	-7.1	-9.2	-7.7	-17.26	-4.621	3.416	-5.455	-6.91	-5.86	-7.39	-7.17	-19.755	-13.638	-20.888	-19.929
ZINC12920186	-9.8	-9.5	-10.5	-8.1	-21.95	14.79	-8.893	-19.58	-7.6	-6.39	-7.26	-6.55	-27.89	-22.291	-32.772	-18.711
ZINC12958628	-11.5	-10.6	-11.6	-11.5	-19.82	-9.138	0.2232	-11.33	-6.14	-6.44	-7.23	-6.86	-19.777	-18.4	-19.26	-19.459
ZINC13009424	-9.2	-8.4	-9.2	-8.7	-23.29	1.322	-11.18	-17.58	-7.76	-6.58	-7.08	-6.98	-19.581	-17.672	-22.468	-17.071
ZINC13031993	-7.3	-6.9	-9	-8.2	-10.97	0.832	-1.094	15.32	-3.94	-3.87	-4.82	-4.42	-16.991	-16.172	-20.785	-16.338
ZINC13039402	-10.4	-9.3	-10.5	-8.5	-27.59	-1.991	-12.07	-22.29	-7.67	-6.16	-7.05	-6.81	-27.621	-23.255	-23.713	-18.746
ZINC13048892	-8.8	-8.7	-8.9	-8.4	-6.001	30.6	-14.29	29.45	-6.12	-5.5	-7.2	-6.14	-18.66	-13.293	-23.01	-20.501
ZINC13050239	-9.9	-10.5	-10.5	-9.6	-18.81	1.305	-10.84	-3.723	-6.15	-5.64	-6.84	-6.21	-28.332	-23.605	-23.792	-17.6
ZINC13085699	-9.2	-9.2	-9.9	-9.4	-28.02	-11.48	-11.42	-6.748	-6.39	-6.01	-6.93	-6.25	-22.391	-21.914	-21.802	-18.095
ZINC13085972	-9.3	-9.7	-10.7	-8.3	-9.351	-1.67	-5.997	-1.467	-5.44	-4.25	-6.33	-5.52	-22.221	-16.163	-21.874	-14.375
ZINC13093948	-9.2	-8.2	-9.4	-9.4	-16.48	7.037	-5.711	-9.985	-6.41	-5.52	-6.49	-5.67	-20.561	-19.563	-20.352	-14.613
ZINC13130687	-8.2	-6.8	-8.6	-8	-18.82	-11.17	-13.31	-8.905	-5.32	-4.25	-5.97	-5.73	-18.473	-14.594	-18.202	-17.58
ZINC13142207	-8.8	-9.3	-9.5	-9	-22.39	-4.346	-10.84	-18.62	-7.03	-6.82	-7.27	-7.38	-24.292	-24.649	-26.305	-24.431
ZINC13149281	-6.8	-4.9	-7	-6.6	-15.09	1.465	-2.219	14.99	-5.98	-5.18	-6.68	-6.42	-16.357	-7.75	-13.73	-12.853
ZINC13166343	-10.2	-10	-9.8	-10.1	-20.92	-23.97	-15.07	-23.74	-5.34	-5.39	-5.64	-6.04	-16.139	-18.025	-18.107	-17.084
ZINC13169773	-10.2	-9.8	-9.8	-8.7	-17.72	-5.136	-6.883	-1.314	-6.05	-5.9	-6.23	-5.77	-19.329	-17.693	-21.602	-17.985
ZINC13172698	-7.9	-7.9	-8	-7	-15.21	-3.591	-1.639	1.637	-4.62	-4.57	-5.02	-4.72	-24.012	-22.806	-26.757	-19.216
ZINC13173046	-8.8	-7.7	-8.9	-8.5	-14.79	-16.2	-4.836	-0.4476	-6.22	-5.83	-6.66	-6.49	-21.038	-24.108	-23.027	-18.174
ZINC13173127	-9.3	-8.9	-10.4	-7.9	-13.81	5.806	-10.42	-6.949	-5.78	-5.22	-6.41	-5.35	-19.05	-22.2	-21.381	-17.271
ZINC13173258	-8.7	-9.8	-9.4	-8.9	-12.1	0.4838	-1.46	-6.903	-6	-5.55	-7.01	-6.06	-21.969	-20.179	-22.429	-15.68
ZINC13175548	-9.2	-9.5	-10	-8.7	-23.06	-11.04	-12.25	-0.4062	-6.01	-6.1	-7	-6.02	-22.803	-18.754	-25.044	-17.98
ZINC13177216	-9.4	-8.7	-8.9	-8.3	-25.88	-6.677	-11.51	-6.891	-6.22	-4.71	-6.69	-5.7	-22.986	-19.816	-22.557	-17.845
ZINC13178572	-8.7	-8.1	-9	-9.1	-15.97	-12.78	-14.85	-9.207	-5.29	-5.17	-5.87	-6.01	-16.626	-16.326	-17.356	-14.839
ZINC13179994	-10.1	-9.9	-10.4	-8.8	-24.32	-7.389	-12.95	-9.506	-6.22	-5.31	-6.6	-5.28	-20.106	-19.738	-22.927	-14.493
ZINC13180766	-8.5	-8.3	-9.8	-8.6	-20.69	-0.3984	-11.07	-15.63	-5.65	-5.39	-6.82	-6.6	-16.212	-16.759	-20.495	-16.726
ZINC13186117	-9.3	-10.2	-9.3	-9.7	-16.78	0.6426	-11.95	1.642	-6.87	-6.99	-8.24	-7.3	-27.431	-26.444	-25.502	-22.058
ZINC13189647	-9.4	-8.9	-9.8	-8.5	-17.57	-10.36	4.891	-21.47	-6.7	-6.06	-7.16	-6.06	-22.25	-22.893	-24.291	-20.585
ZINC13195713	-8.3	-9	-10.6	-9.7	-12.89	23.7	-2.868	5.674	-5.48	-5.15	-6.29	-5.45	-23.281	-15.194	-21.999	-15.944
ZINC13198617	-8.7	-8.7	-9	-8.3	-15.25	0.2768	-6.687	-4.454	-7.16	-7.06	-8.14	-7.24	-27.552	-27.957	-27.678	-22.392
ZINC13223997	-9.4	-9.3	-10.1	-8.6	-20.62	-0.136	-6.085	-6.112	-5.38	-4.9	-6.51	-4.49	-20.012	-15.574	-20.96	-13.526
ZINC13225806	-7.9	-5.8	-8.9	-6.5	-10.52	2.967	4.074	0.6851	-5.02	-3.55	-5.33	-5.24	-16.026	-13.496	-18.482	-19.126
ZINC13232060	-9.4	-9.3	-10.1	-10	-18.43	-13.6	-15.13	-10.2	-6.73	-6.78	-7.38	-7.1	-22.416	-22.24	-22.154	-18.262
ZINC13233056	-9.4	-9.4	-10.1	-10.2	-22.5	-9.568	-3.01	-10.37	-6.68	-6.1	-6.8	-6.69	-22.088	-21.414	-22.101	-19.037
ZINC13252673	-8.5	-8.7	-9.4	-8.5	-20.79	-8.692	-4.757	-10.9	-7.01	-6.88	-7.62	-7.35	-37.65	-34.252	-36.766	-29.306
ZINC13253638	-8	-7.7	-8.6	-8.2	-18.2	-8.725	-6.172	-12.3	-4.86	-5.13	-5.37	-5.56	-16.961	-17.436	-19.947	-19.192
ZINC13255266	-9.1	-9.3	-9.7	-9.3	-24.97	-17.6	-10.8	-3.653	-5.79	-6.12	-6.24	-6.23	-14.523	-16.62	-14.657	-14.102
ZINC13256506	-10	-8.9	-10.3	-9.9	-18.96	2.427	-7.639	-0.03299	-7.26	-5.61	-7.69	-6.64	-24.627	-21.965	-32.55	-22.884
ZINC13256579	-9.9	-10.7	-10.3	-10.6	-22.31	-10.45	-6.022	-18.66	-6.49	-6.36	-6.93	-6.95	-16.62	-18.104	-18.422	-16.592
ZINC13269403	-10.6	-9.9	-10.7	-9.7	-16.24	0.4528	1.95	-4.994	-6.81	-6.48	-6.9	-7.33	-29.262	-21.329	-26.951	-24.012
ZINC13279929	-9.9	-10.4	-10.8	-10.1	-22.55	-10.98	-5.316	-19.46	-6.08	-5.62	-6.41	-5.86	-23.763	-25.511	-27.783	-21.621
ZINC13286167	-9.3	-7.8	-9	-7.3	-17.2	1.564	-8.184	-7.978	-6.15	-5.32	-7.05	-5.9	-21.491	-15.434	-20.118	-17.862
ZINC13305430	-8.1	-8.3	-8.6	-8.9	-5.593	6.74	8.333	6.524	-4.52	-4.8	-4.77	-5.14	-14.66	-13.452	-16.206	-14.94
ZINC13315458	-9.2	-9.6	-8.9	-8.2	-19.27	-11.67	-13	-8.596	-7.65	-6.99	-7.14	-6.65	-29.393	-25.024	-27.288	-20.643
ZINC13319017	-10.3	-9.8	-10.6	-10.5	-28.48	-5.277	-13.85	-14.66	-7.49	-7.53	-7.92	-8.25	-24.514	-23.355	-25.491	-20.795
ZINC13350374	-9.8	-7.9	-9.9	-6.7	-25.71	-4.007	-6.282	-5.141	-7.96	-6.37	-8.09	-6.27	-21.529	-22.126	-21.113	-15.409
ZINC13356439	-9.4	-9.7	-10.1	-9.8	-31.24	-15.69	-10.26	-19.56	-7.69	-7.8	-7.61	-7.74	-26.28	-26.065	-25.363	-19.244
ZINC13388080	-8.2	-8.8	-8.4	-8.5	-17.21	-20.99	-23.73	-20.39	-5.66	-5.25	-6.2	-6.23	-21.243	-14.822	-18.724	-17.533
ZINC13388606	-8.8	-8.9	-9.4	-7.9	-23.83	-17.03	-13.56	-11.44	-5.81	-5.96	-6.58	-5.42	-19.595	-19	-20.113	-13.52
ZINC13388649	-8.2	-7.1	-9.2	-8.9	-15.93	-4.79	-19.08	-13.79	-6.44	-5.88	-6.55	-6.75	-21.838	-19.094	-22.154	-18.245
ZINC13388927	-9.2	-8.9	-9.4	-8.4	-18.41	3.268	-6.286	-14.63	-6.03	-5.57	-6.24	-6.55	-16.421	-19.765	-18.869	-17.486
ZINC13389096	-8.1	-8.4	-9	-7.8	-19.8	-13.21	-16.11	-11.1	-5.69	-5.86	-6.54	-5.71	-22.264	-18.972	-24.152	-17.477
ZINC13391195	-9.2	-8.8	-9.6	-9.4	-16.11	-9.467	-9.952	-28.12	-6.77	-6.62	-6.82	-6.81	-22.893	-20.884	-23.148	-19.928
ZINC13391380	-10.5	-10.4	-10.8	-10.6	-20.46	-8.14	-4.735	-19.6	-6.63	-6.44	-7.16	-6.78	-24.828	-24.171	-26.607	-20.026
ZINC13403561	-9	-8	-9.8	-9.2	-17.62	2.565	-5.25	1.863	-5.18	-4.57	-5.09	-4.65	-15.895	-17.41	-16.078	-13.231
ZINC13408497	-7	-5.6	-8	-8.7	-7.699	16.39	8.355	13.35	-3.79	-3.13	-3.9	-3.52	-10.333	-8.141	-12.118	-12.065
ZINC13413760	-9.3	-9.2	-9.9	-10.3	-22.1	9.238	-2.714	-0.9857	-7.71	-6.5	-7.66	-8.13	-20.251	-20.646	-23.49	-23.955
ZINC13415147	-8.5	-9.1	-9	-9	-17.64	-14.81	-7.948	-6.131	-7.8	-7.41	-8.01	-8.45	-28.058	-25.305	-23.513	-19.453
ZINC13434047	-10.6	-10.4	-9.5	-8.7	-17.54	-14.39	-16.1	-3.365	-5.97	-5.52	-5.22	-5.08	-21.428	-22.698	-23	-15.851
ZINC13434520	-8.6	-8.3	-9.1	-7.6	-24.6	-15.03	-21.12	-7.734	-5.62	-5.41	-5.75	-5.31	-21.287	-19.633	-21.091	-13.05
ZINC13442166	-9.3	-9.7	-9.8	-9.4	-20.06	-16.91	-16.59	-11.92	-7.07	-6.33	-6.94	-6.96	-16.89	-20.205	-18.707	-18.31
ZINC13442490	-8.8	-9.2	-9.4	-9.4	-20.19	-14.73	-22.87	-26.52	-5.86	-5.73	-6.76	-6.41	-18.473	-18.96	-16.292	-16.823
ZINC13448297	-11.1	-11.1	-11	-9.6	-23.65	-12.16	-17.99	-15.99	-5.92	-5	-6.27	-6.37	-18.175	-17.844	-17.393	-17.547
ZINC13449454	-10.4	-11.5	-11.3	-10.1	-21.04	-21.68	-9.113	-17.78	-6.06	-6.01	-6.49	-6.16	-15.668	-21.615	-17.15	-18.617
ZINC13456136	-9.2	-9.2	-9.1	-8.8	-13.68	5.068	-0.5686	-11.24	-5.42	-5.39	-5.78	-5.64	-25.363	-21.303	-24.73	-12.842
ZINC13458593	-8	-8.3	-9	-7.2	-23.41	0.2225	-17.58	-11.62	-5.35	-5.17	-6.77	-5	-23.235	-16.008	-19.836	-14.573
ZINC13464644	-8.8	-8.2	-9.1	-8.1	-22.45	-1.741	-6.142	-5.969	-6	-5.68	-5.88	-5.27	-27.892	-25.877	-28.376	-19.704
ZINC13467593	-9.9	-9	-10	-8.4	-15.57	-14.56	-14.16	-9.435	-4.47	-4.71	-4.71	-5.18	-20.911	-15.304	-19.862	-16.047
ZINC13468018	-8.6	-8.7	-9.6	-8.4	-12.91	1.833	1.9	-0.3892	-4.95	-4.51	-5.58	-5.25	-17.462	-20.349	-22.366	-15.193
ZINC13469297	-9	-8.3	-9	-7.7	-15.12	-4.297	-0.004169	1.503	-5.27	-5.27	-6.17	-5.73	-18.513	-15.235	-19.555	-20.921
ZINC13522210	-10.7	-10.4	-10.7	-11.3	-31.4	-7.607	-6.594	-11.92	-6.63	-6.06	-7.31	-7.75	-38.214	-33.654	-35.181	-35.287
ZINC13527846	-9.9	-10	-10.6	-10.4	-9.535	26.83	30.64	12.56	-5	-4.82	-5.09	-5.63	-16.247	-16.305	-15.73	-18.876
ZINC13558274	-7.5	-7.1	-8.2	-8.4	-14.35	-8.42	-7.524	-9.726	-6.45	-4.95	-5.93	-5.51	-11.847	-10.804	-14.111	-15.8
ZINC13571244	-9.8	-6.1	-9.5	-7.3	-26.22	6.772	-9.397	-3.123	-7.02	-5.87	-6.68	-5.41	-28.29	-23.408	-36.119	-18.797
ZINC13590806	-8.5	-7	-7.5	-8.1	-11.66	17.26	9.185	19.7	-4.07	-3.64	-3.94	-4.79	-28.164	-20.206	-28.815	-24.728
ZINC13602715	-7.7	-5.3	-8.6	-7.3	-25.35	-1.683	-0.06133	2.402	-6.46	-5.19	-7.5	-5.56	-18.622	-18.921	-20.682	-12.405
ZINC13616586	-8.4	-6	-7.6	-9.1	-18.4	-1.62	-12.15	-5.844	-6.38	-4.18	-5.31	-6.08	-19.335	-12.995	-18.167	-19.566
ZINC13617577	-6.7	-5.1	-7	-5.5	-15.24	-0.02852	0.8318	4.778	-3.55	-2.69	-4.3	-3.26	-12.784	-10.786	-11.335	-11.113
ZINC13636065	-9.7	-9.4	-10.2	-10.9	-25.73	0.7356	5.844	8.474	-6.11	-5.56	-6.93	-6.93	-22.212	-20.058	-22.889	-26.066
ZINC13637702	-6.8	-7.3	-7.5	-7.4	-15.97	0.822	-7.413	-0.2193	-5.76	-5.74	-6.33	-6.47	-19.128	-15.984	-18.238	-16.32
ZINC13642367	-12.5	-10.4	-12.2	-9.4	-23.08	16.41	-6.75	11.89	-6.59	-5.29	-6.19	-5.24	-25.204	-17.918	-20.925	-17.398
ZINC13645724	-7.2	-7.6	-8	-7.7	-19.4	-0.889	2.277	3.782	-5.18	-5.86	-5.2	-4.69	-17.541	-14.649	-17.775	-19.505
ZINC13669924	-8.8	-8.1	-9.2	-8.3	-16.43	-2.345	3.099	-1.779	-6.04	-5.54	-6.7	-6.2	-21.638	-17.461	-18.515	-16.116
ZINC13720084	-9.3	-7.6	-10.1	-9.3	-23.87	-10.38	-11.53	-8.23	-6.17	-5.64	-6.66	-6.52	-27.2	-16.799	-24.696	-18.594
ZINC13768306	-9.1	-7.1	-9.6	-8.5	-16.45	4.315	-1.984	7.568	-5.1	-3.93	-4.9	-4.77	-23.267	-12.507	-20.25	-15.196
ZINC13777935	-10.8	-10.5	-11	-10.9	-36.12	-0.1257	-8.835	-19.94	-8.46	-8.45	-8.64	-8.57	-26.216	-24.948	-27.805	-21.696
ZINC13785647	-9.2	-6.4	-7.4	-6.9	-15.11	-5.602	-15.74	0.5239	-5.26	-4.33	-5.29	-5.28	-15.009	-12.224	-14.934	-14.196
ZINC13786961	-9.3	-6.8	-10.4	-6.8	-31.17	-11.65	-6.753	-4.775	-6.58	-5.94	-6.77	-6.06	-22.441	-16.919	-19.373	-15.521
ZINC13806086	-9.8	-9.8	-10	-10.3	-22.88	-11.51	-26.55	-13.44	-7.51	-7.29	-7.76	-8.23	-19.142	-21.592	-19.976	-19.948
ZINC13881370	-9.5	-8.7	-9.4	-6.6	-20.22	5.548	2.131	0.02232	-5.8	-4.38	-6.12	-5.52	-16.997	-17.515	-16.761	-13.74
ZINC13943031	-8.9	-9	-9.4	-9.4	-34.17	-24.45	-20.18	-23.76	-7.25	-7.33	-7.11	-6.77	-26.058	-19.744	-22.923	-22.091
ZINC13949239	-10.2	-11	-10.4	-10	-20.46	18.18	13.17	-1.595	-6.99	-7.5	-7.84	-6.94	-27.039	-26.368	-23.496	-21.848
ZINC14083588	-9.1	-6.3	-10.1	-8.3	-34.75	28.51	-15.67	11.59	-7.18	-5.21	-7.87	-6.19	-28.446	-17.674	-26.445	-22.467
ZINC14094481	-8.2	-7.8	-8.1	-7.7	-21.88	-3.319	-9.231	-20.66	-6.52	-6.39	-6.45	-6.8	-27.555	-21.927	-20.457	-17.61
ZINC14094918	-8.5	-9.4	-9.2	-9.1	-15.95	6.706	-4.064	0.6583	-6.12	-6.59	-6.46	-7.06	-25.796	-22.198	-24.418	-19.476
ZINC14129361	-9.6	-9.4	-10.1	-8.9	-17.4	3.33	4.198	8.891	-7.15	-6.23	-7.24	-7.15	-21.481	-21.34	-22.02	-18.963
ZINC14136376	-10.1	-9.3	-10	-9.7	-18.68	13.02	-9.617	-0.3645	-7.38	-8.26	-8.7	-8.23	-27.76	-24.439	-25.303	-21.272
ZINC14168161	-9.3	-9.1	-9.2	-9.2	-22.08	-2.866	-8.623	-1.552	-7.71	-7.64	-8.55	-8.61	-22.002	-20.833	-22.875	-20.327
ZINC14183671	-10.9	-10.1	-11.3	-11.9	-26.5	-3.034	-13.02	-18.59	-7.13	-6.28	-7.81	-8.11	-26.368	-22.523	-27.111	-25.23
ZINC14184407	-9.2	-7.8	-9	-8	-21.89	-4.658	-9.856	-3.271	-7.03	-6.56	-7.96	-6.55	-20.321	-14.565	-26.325	-16.991
ZINC14201193	-8.6	-9.3	-9.1	-10.2	-11.97	4.196	-0.7239	-16.83	-5.38	-5.5	-5.63	-5.92	-20.81	-21.739	-20.043	-25.273
ZINC14241240	-8.7	-8.8	-9	-9.4	-23.12	-15.7	-18.45	-13.35	-7.52	-7.32	-7.78	-8.5	-26.128	-21.463	-21.986	-19.148
ZINC14257095	-8.5	-8.1	-8.7	-8.3	-20.81	-18.09	-6.233	-22.29	-7.39	-7.11	-7.84	-7.35	-21.877	-19.703	-25.049	-18.81
ZINC14257264	-8.8	-8.9	-8.7	-8.7	-27.23	-27.06	-9.544	-23.06	-6.99	-6.81	-7.06	-7.4	-26.865	-19.767	-22.73	-21.428
ZINC14335752	-10	-9.6	-11	-10	-22.11	11.01	-11.29	-1.194	-6.49	-6.17	-6.38	-6.69	-18.369	-17.442	-20.332	-15.582
ZINC14410655	-7.1	-6.6	-6.7	-8.3	-10.13	3.14	-4.029	4.309	-3.17	-2.37	-3.11	-3.24	-6.178	-5.307	-8.153	-12.634
ZINC14458395	-9	-6.3	-10.5	-9.1	-11.56	24.28	-14.76	3.953	-5.25	-3.77	-4.99	-4.8	-19.904	-12.155	-21.566	-19.198
ZINC14545375	-9.3	-9	-9.6	-7.4	-19.77	6.121	11.63	18.48	-6.05	-4.56	-5.45	-4.68	-23.792	-20.192	-28.699	-20.153
ZINC14571103	-10.1	-9.1	-10.1	-8.9	-22.95	1.214	-7.172	-3.651	-6.14	-6.21	-6.72	-5.88	-20.802	-17.308	-17.462	-15.864
ZINC14596251	-8.8	-8.4	-9.1	-9.1	-22.25	3.24	-0.574	-16.01	-6.24	-6.33	-6.26	-6.63	-20.558	-19.994	-20.571	-17.296
ZINC14662844	-7.4	-7.2	-8.5	-6.5	-19.12	4.79	-13.18	-3.399	-7.32	-6.18	-7.77	-6.32	-18.307	-18.71	-21.611	-14.565
ZINC14669751	-6.2	-5.1	-6	-5.6	-5.865	9.918	5.799	7.732	-5.58	-5.29	-5.93	-5.49	-11.925	-11.884	-17.218	-16.09
ZINC14805809	-10	-11	-10.9	-11.1	-17.66	9.617	2.897	-14.66	-7.68	-8.06	-8.27	-8.04	-23.026	-24.858	-24.245	-24.146
ZINC14854441	-10.5	-10.4	-11.4	-9.8	-27.08	-12.47	-14.99	-12.01	-7.97	-7.46	-8.26	-7.64	-24.646	-22.416	-23.842	-23.816
ZINC14974045	-9.5	-9.5	-9.6	-9.3	-16.49	-4.186	-6.16	-12.57	-6.04	-5.99	-6.38	-6.07	-22.754	-21.645	-23.412	-18.412
ZINC14992362	-9	-9.6	-10.4	-7.8	-10.13	17.31	2.081	1.229	-6.77	-5.33	-6.01	-5.91	-20.46	-16.898	-26.199	-19.732
ZINC15009886	-9.8	-8.3	-8.6	-9.2	-26.42	-8.149	-12.79	-35.99	-5.83	-4.63	-5.83	-6.01	-25.805	-20.456	-22.271	-21.644
ZINC15015486	-9.2	-8.9	-8.8	-6.8	-26.42	-11.1	-17.83	-11.68	-6.65	-5.62	-6.09	-5.81	-24.707	-20.636	-22.175	-18.387
ZINC15018084	-9.2	-5.6	-8.8	-7.6	-14.41	3.719	-7.14	19.82	-4.85	-3.22	-4.46	-4.55	-19.362	-12.432	-19.783	-17.572
ZINC15071565	-10.4	-9.3	-10.7	-9	-17.57	2.889	-7.787	-2.274	-6.64	-5.02	-6.46	-5.61	-23.148	-16.708	-17.685	-18.667
ZINC15076908	-9.8	-9.6	-10.5	-9.9	-23.84	-4.949	0.2826	-13.02	-6.81	-7.18	-7.33	-7.51	-20.576	-19.895	-21.518	-16.394
ZINC15078461	-8.7	-7.1	-9.6	-9.3	-25.33	-3.545	4.558	-1.176	-6.26	-6.32	-6.53	-6.78	-18.588	-15.162	-21.513	-14.23
ZINC15081478	-8.2	-5.5	-7.9	-7.7	-20.63	7.861	3.461	6.946	-4.85	-3.61	-4.65	-4.49	-14.378	-9.949	-16.035	-14.135
ZINC15115014	-9.6	-8.8	-10.6	-10.8	-23.22	1.348	-15.35	-21.76	-6.22	-5.71	-6.89	-7.08	-20.307	-22.71	-23.893	-20.606
ZINC15364324	-8.5	-9.1	-8.5	-8.9	-14.7	-1.341	-5.949	-5.968	-6.51	-6.12	-7.09	-6.75	-27.45	-18.856	-20.511	-17.706
ZINC15401543	-11.5	-7.8	-11.7	-10.9	-28.62	-2.617	-4.209	1.582	-5.99	-4.66	-6.05	-5.96	-19.877	-17.219	-21.699	-15.661
ZINC15423896	-8.9	-8.3	-9.4	-8.1	-22.1	-9.962	-8.495	-11.06	-6.55	-5.92	-6.65	-6.14	-23.651	-17.544	-23.513	-15.859
ZINC15584946	-9.8	-9.6	-9.9	-9	-24.07	-5.856	-14.55	-10.51	-7.02	-6.91	-7.71	-7.89	-21.882	-19.901	-20.495	-17.951
ZINC15603143	-10	-10.2	-10.2	-9.4	-21.39	-9.584	-13.61	1.098	-6.98	-6.71	-7.12	-6.64	-20.38	-21.701	-20.817	-17.219
ZINC15746726	-9.3	-9.2	-10.5	-9.6	-17.84	0.7598	-8.455	-15.71	-6.51	-6.6	-7.21	-6.95	-18.697	-17.483	-19.232	-22.051
ZINC15828840	-8.4	-6.6	-9	-7.8	-21.3	-22.94	-15.29	-33.95	-5.78	-4.92	-5.94	-5.49	-21.692	-16.191	-23.332	-16.289
ZINC15835297	-10.6	-10.4	-10.6	-9.9	-24.78	-2.912	-5.215	-5.152	-6.13	-5.41	-6.34	-5.79	-20.564	-20.502	-23.241	-16.145
ZINC15841698	-10.1	-10.2	-9.8	-8	-24.27	14.01	9.368	3.746	-5.27	-4.93	-5.72	-4.77	-17.384	-17.606	-14.741	-16.635
ZINC15936861	-11.5	-9.5	-10.8	-9.9	-21.68	1.392	-13.92	3.718	-6.68	-6.23	-6.42	-6.45	-30.637	-24.046	-29.875	-26.745
ZINC15956208	-7	-7.3	-7.5	-6.9	-8.746	-0.5476	-12.35	3.387	-4.34	-4.58	-4.78	-4.38	-17.55	-19.325	-20.264	-20.81
ZINC15959872	-9.1	-7.1	-9.3	-9.6	-14.05	-8.932	-8.416	-3.801	-6.22	-6.17	-5.85	-7.87	-21.89	-17.618	-23.633	-26.087
ZINC15969627	-9.2	-6.9	-8.6	-9.1	-16.78	-6.397	-14.02	-6.901	-5.97	-4.49	-6.05	-6.75	-18.535	-12.085	-19.459	-20.174
ZINC16022404	-9	-8	-10.7	-9.9	-10.02	21.1	-0.01488	-0.1025	-5.43	-5.13	-6.02	-5.61	-27.19	-27.155	-30.41	-26.264
ZINC16101647	-8.9	-8.1	-8.9	-8.1	-23.53	-10.91	-10.16	-10.43	-6.84	-6.6	-7.16	-6.91	-24.094	-17.347	-20.168	-17.178
ZINC16200521	-10.2	-9.7	-10.2	-8	-20.83	-5.949	-11.25	-5.736	-7.72	-5.91	-7.35	-6.57	-28.278	-22.595	-28.16	-19.721
ZINC16247116	-7.7	-6.1	-7.7	-7.1	-17.51	10.23	12.71	7.859	-5.3	-5.24	-4.89	-5.51	-14.828	-9.171	-22.773	-15.429
ZINC16346975	-10.5	-11	-11.1	-9.6	-23.52	-2.275	-6.628	-0.1974	-5.85	-5.44	-6.79	-6.12	-16.902	-18.904	-18.886	-16.607
ZINC16464130	-11.7	-9	-12	-11.5	-15.04	4.904	-0.6626	-16.28	-6.88	-6.12	-6.9	-7.44	-20.001	-17.565	-20.603	-19.312
ZINC16488003	-9.1	-8.4	-9.4	-9.2	-21.25	-2.432	-5.952	-11.24	-5.79	-5.42	-6.42	-6.37	-19.411	-16.448	-18.885	-15.283
ZINC16525266	-9.1	-9	-10.8	-9.6	-17.64	5.387	9.549	0.7856	-5.01	-4.94	-6.1	-6.34	-18.609	-14.933	-17.684	-18.223
ZINC16712705	-8.5	-7.8	-10.4	-8.4	-23.26	-2.707	-9.095	-0.4321	-6.24	-5.33	-6.61	-6.85	-21.119	-15.799	-17.496	-18.485
ZINC16712711	-8.5	-8.4	-8.7	-8.4	-22.44	-0.8555	-3.846	-21.31	-6.34	-6.42	-7.23	-7.13	-21.61	-18.287	-23.361	-19.026
ZINC16733279	-7.8	-7	-8.8	-7.6	-13.05	7.463	5.885	0.2509	-6.43	-6.81	-7.3	-6.6	-19.091	-16.493	-21.472	-14.437
ZINC16777288	-9.8	-10.3	-10.3	-10.3	-19.59	3.013	-2.893	-8.414	-6.82	-6.56	-7.04	-7.41	-28.387	-20.813	-24.536	-23.858
ZINC16806750	-9.8	-7.7	-10.4	-9.2	-13.55	-8.863	-16.5	-2.959	-6.83	-5.84	-7.06	-7.37	-21.144	-21.127	-22.765	-20.761
ZINC16843799	-9.4	-9.1	-9.5	-8.9	-21.45	-3.44	-24.04	-14.16	-5.99	-5.32	-6.34	-5.48	-13.667	-15.201	-16.616	-14.109
ZINC16856995	-9.2	-8.5	-8.8	-7.7	-18.85	-22.25	-20.56	-11.37	-6.65	-5.78	-6.92	-5.81	-25.962	-18.257	-23.951	-17.505
ZINC16882198	-10.1	-9.1	-9.6	-8.7	-26.37	-7.535	-7.628	-1.374	-5.86	-5	-6.24	-5.39	-20.123	-16.958	-18.692	-14.573
ZINC16903125	-9.7	-9.5	-9.9	-8.5	-20.61	-2.228	-9.219	-2.05	-6.53	-6.65	-6.73	-5.54	-19.884	-20.849	-23.7	-16.314
ZINC16907442	-7.2	-5.2	-7.8	-7.1	-16.87	4.638	-8.106	-3.997	-7.29	-5.57	-6.62	-6.85	-21.396	-16.64	-21.131	-19.617
ZINC16910793	-9.4	-7.6	-9.3	-6.2	-11.9	1.54	14.98	1.201	-6.86	-5.68	-6.18	-5.8	-26.523	-19.093	-27.542	-18.945
ZINC16928712	-8.6	-8.6	-8.9	-7.6	-23.46	-11.57	-4.274	-8.227	-6.29	-5.94	-6.72	-6.26	-15.756	-16.551	-17.75	-14.555
ZINC16929166	-9.5	-6.9	-8.9	-7.4	-21.57	-14	-13.17	-8.277	-5	-4.43	-5.08	-5.32	-17.124	-11.681	-15.477	-11.601
ZINC16932114	-9.7	-8.3	-9.7	-7.2	-23.79	-20.99	-23.94	-4.203	-5.43	-4.64	-5.82	-5.14	-18.946	-14.722	-18.741	-12.264
ZINC16934151	-10.8	-10.9	-11	-7.9	-19.06	3.032	-17.77	-7.934	-6.1	-5.08	-6	-5.7	-21.603	-18.743	-19.476	-15.428
ZINC16934719	-9.1	-9.4	-8.8	-6.8	-31.74	-22.41	-25.4	-24.34	-5.48	-4.67	-5.61	-5.72	-24.83	-16.913	-22.18	-18.323
ZINC16937475	-9.1	-9.1	-9.9	-7.2	-25.45	-15.72	-16.71	-13.03	-5.57	-5.35	-6.67	-5.36	-16.138	-17.222	-18.911	-15.792
ZINC16939771	-9.6	-8.7	-9.1	-8.7	-24.81	-14.13	-4.241	-15.62	-7	-5.84	-6.48	-5.81	-15.873	-21.283	-21.088	-15.843
ZINC16957565	-10.3	-9.3	-10.8	-8.3	-22.32	15.53	11.97	4.96	-7.18	-5.25	-6.93	-6.4	-16.084	-16.304	-18.089	-16.016
ZINC16993779	-10.1	-7	-9.6	-8.4	-13.95	9.137	-2.385	10.51	-5.33	-4.33	-5.08	-5.07	-23.436	-11.791	-18.648	-15.536
ZINC16995801	-8.2	-8.1	-9.2	-6.5	-19.44	1.342	-5.972	1.85	-5.85	-4.73	-6.85	-4.87	-17.975	-18.723	-17.725	-12.961
ZINC17078122	-9.2	-8.9	-9.2	-8	-19.71	-1.322	2.499	-19.85	-6.34	-4.99	-6.41	-5.85	-20.004	-21.377	-21.128	-18.372
ZINC17095911	-8	-8.2	-7.4	-6.6	-12.43	10.51	0.337	26.1	-6.78	-5.65	-6.68	-5.84	-20.433	-16.041	-21.663	-20.558
ZINC17096065	-7.7	-7.8	-7.6	-7.2	-11.12	13.87	5.87	8.582	-4.73	-4.08	-4.78	-4.59	-14.931	-11.378	-12.758	-14.931
ZINC17097175	-10.2	-10.8	-11.6	-10.6	-16.34	20.79	-9.267	9.417	-6.21	-6.2	-6.48	-6.43	-20.86	-19.76	-23.62	-19.779
ZINC17111028	-9.2	-7.8	-8.8	-7.7	-18.38	-6.422	-0.5958	-22.01	-6.06	-5.7	-6.41	-5.58	-20.921	-24.552	-20.777	-17.836
ZINC17128855	-9.4	-9.1	-10	-8.6	-21.98	-15.1	-9.401	-20.62	-6.07	-5.6	-6.49	-5.93	-18.481	-21.604	-18.108	-15.017
ZINC17167005	-9.8	-9.5	-9.2	-7.3	-22.26	81.85	6.138	12.81	-7.2	-5.57	-6.44	-5.47	-26.149	-19.533	-19.871	-16.212
ZINC17198091	-9.6	-5.7	-7.9	-8.1	-25.34	0.9694	3.164	6.143	-5.39	-4	-5.97	-5.2	-21.368	-17.501	-21.59	-18.055
ZINC17961472	-10.4	-8.7	-11.4	-10.2	-22.31	-3.141	-7.615	-2.17	-7.88	-6.53	-7.75	-7.15	-29.97	-24.242	-31.974	-21.162
ZINC18009687	-8.7	-7.4	-7.5	-6.9	-26.85	-2.083	-9.072	-6.081	-4.96	-4.18	-5.13	-4.45	-22.94	-15.752	-17.737	-14.207
ZINC18058014	-8	-9.2	-9.4	-7.9	-13.02	-4.467	1.455	-8.27	-5.55	-5.58	-5.78	-6.17	-16.03	-13.742	-17.667	-16.208
ZINC18121923	-8	-8.1	-8.5	-8	-17.78	18.99	-14.3	17.42	-4.54	-3.82	-4.77	-4.91	-10.383	-9.456	-10.731	-11.954
ZINC18155937	-9.1	-8.1	-7.7	-8.3	-16.23	-12.98	-18.18	-7.638	-4.95	-4.67	-5.16	-5.18	-20.491	-16.129	-18.408	-18.076
ZINC18169815	-9.3	-8.4	-8.2	-7.4	-19.96	-11.59	-13.5	-8.145	-5.88	-3.95	-5.64	-4.77	-25.386	-17.347	-23.849	-12.71
ZINC18173630	-7.9	-6.4	-7.2	-8.1	-20.7	6.497	9.464	8.226	-5.15	-4.3	-5.39	-5.45	-21.014	-7.978	-13.182	-15.99
ZINC18197768	-8.8	-7.2	-9.8	-8.4	-19.47	15.63	-1.931	14.8	-6.52	-6.09	-7.3	-6.2	-32.97	-25.994	-35.811	-27.258
ZINC18198760	-7.5	-5.4	-6.4	-8	-25.58	26.25	6.425	6.003	-5.38	-3.88	-4.76	-5.93	-16.239	-11.508	-13.682	-17.625
ZINC18202690	-10.2	-11	-10.6	-10.1	-17.96	1.442	3.391	-14.95	-5.51	-5.54	-5.54	-5.46	-20.426	-20.104	-21.465	-14.888
ZINC18250715	-6.1	-5.8	-6.4	-6.7	-10.6	2.116	-7.909	6.159	-3.81	-3.32	-4.18	-4.31	-11.804	-5.646	-8.368	-10.171
ZINC18280823	-11.1	-9.9	-11.9	-9.6	-21.31	14	0.7698	-7.983	-7.15	-6.1	-8.38	-7.99	-21.846	-19.297	-24.667	-23.492
ZINC18708308	-9.8	-9.4	-9.7	-10.3	-18.6	7.32	2.355	-0.7795	-7.22	-7.08	-7.39	-7.35	-23.881	-20.627	-20.967	-20.435
ZINC18830939	-8.6	-8.8	-9.9	-11	-28.89	-4.419	-2.49	-14.6	-8.28	-6.78	-8.49	-8.55	-27.739	-28.108	-29.328	-27.423
ZINC18940936	-9	-8.6	-9.1	-9.1	-19.06	-11.28	-9.925	-23.45	-6.1	-6.47	-6.54	-6.81	-25.216	-20.243	-20.459	-19.359
ZINC19220232	-11.2	-10.7	-10.9	-8.5	-23.54	14.29	7.087	13.7	-8.71	-6.69	-6.89	-6.17	-30.176	-22.687	-26.481	-21.321
ZINC19297091	-7.6	-6.8	-8.6	-6.8	-14.05	5.079	-1.679	9.006	-5.86	-5.31	-6.39	-5.77	-18.101	-14.524	-17.771	-20.375
ZINC19313604	-9.2	-8	-10.8	-10.2	-7.309	-2.16	-9.205	-2.017	-7.15	-6.84	-7.28	-7.43	-29.421	-18.192	-30.811	-27.94
ZINC19320837	-8.6	-9.9	-9.7	-9.1	-27.01	-9.827	-10.21	-18.07	-6.8	-6.55	-6.69	-7.09	-23.985	-20.574	-24.073	-19.86
ZINC19536314	-7.3	-5.3	-6.6	-6.2	-15.04	1.222	-2.726	3.023	-5.46	-4.99	-4.52	-4.58	-24.744	-14.258	-20.85	-16.779
ZINC19572647	-9.9	-9.2	-9.8	-8.6	-15.97	14.78	0.6498	6.753	-4.96	-5.29	-5.77	-4.93	-19.153	-17.999	-20.02	-14.409
ZINC19576575	-9.6	-9.8	-10	-9.9	-14.18	4.245	17.77	-6.2	-5.53	-5.69	-5.53	-5.92	-22.307	-16.705	-22.211	-20.045
ZINC19607488	-9.1	-9.1	-9.2	-9.3	-13.91	12.13	-11.67	3.641	-5.11	-4.94	-5.71	-6.02	-20.055	-16.156	-24.883	-16.886
ZINC19680922	-8.9	-9.4	-10	-9.4	-11.89	3.767	-10.32	-21.14	-5.84	-5.89	-6.26	-5.7	-21.623	-14.761	-18.754	-19.631
ZINC19690688	-10.4	-9.2	-11	-9.8	-22	-7.944	-4.845	-3.365	-5.33	-4.22	-5.42	-5.19	-17.24	-17.527	-18.181	-15.205
ZINC19770410	-8.1	-7.4	-8.5	-7.9	-18.18	0.0226	-7.156	6.15	-5.51	-4.53	-5.8	-4.97	-17.93	-13.535	-17.45	-15.664
ZINC19782614	-7.8	-7	-8.2	-7.4	-11.92	-1.14	-7.438	-4.77	-5.18	-4.1	-4.93	-4.46	-18.15	-14.559	-16.798	-14.344
ZINC19840953	-9.9	-8.9	-10.9	-10	-23.13	6.334	-0.8766	6.575	-6.49	-5.66	-7.15	-7.46	-19.847	-16.765	-20.981	-24.097
ZINC19867195	-7.3	-7.5	-7.8	-7.4	-21.57	0.3394	0.4363	-0.3231	-4.98	-4.97	-5.18	-4.76	-20.82	-16.543	-22.83	-18.641
ZINC19877658	-6.6	-8.1	-9.1	-7.1	-16.38	18.03	24.07	9.308	-5.73	-4.15	-5.52	-5	-24.577	-12.86	-27.316	-18.936
ZINC19926522	-10.6	-9.7	-11	-9.8	-23.37	-11	-18	-25.32	-7.69	-4.88	-7.13	-7.58	-22.933	-23.569	-23.759	-23.611
ZINC19938485	-7.3	-6.1	-8	-7.1	-10.18	47.48	36.55	26.46	-5.16	-4.1	-5.29	-5.62	-13.982	-9.764	-16.656	-14.896
ZINC19939764	-9.8	-10.1	-10.4	-10.3	-33.38	-21.94	-20.06	-16.84	-6.89	-5.87	-6.69	-6.84	-20.767	-19.362	-21.628	-24.728
ZINC20005949	-7.9	-8.2	-8.2	-7.8	-15.22	-15.09	-16.29	-12.57	-6.09	-6.12	-6.33	-6.15	-17.155	-15.687	-16.901	-13.97
ZINC20023736	-7.9	-8	-7.8	-8.1	-17.57	14.19	3.366	5.767	-6.22	-5.63	-6.74	-6.54	-21.552	-16.861	-24.365	-15.524
ZINC20041552	-8.8	-9.2	-9.2	-9.7	-18.86	4.24	-5.354	-19.6	-8.46	-7.91	-8.95	-9.51	-26.726	-25.22	-27.516	-25.274
ZINC20058151	-9.9	-9.9	-9.1	-8.1	-29.38	-15.97	-14.48	-31.38	-6.95	-7.16	-7.44	-6.98	-44.915	-41.908	-42.373	-40.887
ZINC20070759	-9.2	-7.2	-8.8	-8.2	-19.33	6.602	4.044	2.52	-6.36	-5.45	-5.95	-6.12	-25.28	-17.671	-21.953	-19.609
ZINC20074419	-8.5	-8.2	-8.8	-7.6	-21.94	-0.1933	-14.58	-11.78	-5.51	-5.72	-5.93	-5.59	-23.757	-20.164	-22.649	-15.188
ZINC20088373	-8.7	-8.9	-9.4	-9.3	-22.67	-8.611	-12.64	-13.07	-5.97	-6.08	-6.35	-6.06	-26.951	-25.121	-26.177	-21.43
ZINC20090330	-9.1	-8.9	-9.5	-8.9	-18.47	-18.16	3.139	-24.15	-6.07	-5.6	-6.63	-6.15	-16.303	-17.594	-16.956	-16.078
ZINC20102685	-10.5	-9.4	-11.8	-11.1	-21.89	-0.7489	2.053	-11.36	-7.2	-5.33	-6.71	-7.02	-19.622	-18.732	-21.514	-21.508
ZINC20157660	-9.2	-8.1	-8.9	-8.8	-20.16	4.567	3.442	-4.795	-6.69	-5.49	-6.18	-6.63	-17.241	-15.554	-19.99	-17.032
ZINC20160424	-8.4	-7.7	-8.1	-7.8	-8.518	20.71	0.5777	2.61	-4.06	-3.28	-4.17	-4.52	-14.261	-10.332	-13.447	-12.4
ZINC20171432	-8.7	-7.3	-7.6	-7.4	-14.51	2.409	-1.836	1.457	-6.07	-5.18	-5.53	-5.9	-20.433	-14.384	-17.684	-15.928
ZINC20180674	-9.6	-8.5	-9.6	-8.1	-11.17	8.492	6.697	19.45	-6.1	-4.81	-5.64	-5	-19.957	-16.113	-21.429	-18.188
ZINC20188597	-10.3	-9.9	-10.4	-7.9	-23.39	-7.15	-5.885	-4.023	-6.91	-6.36	-7.25	-5.95	-30.948	-27.849	-33.13	-19.415
ZINC20198899	-7.9	-8.8	-8.2	-9.2	-19.11	10	-8.437	-5.894	-5.6	-6.77	-6.16	-6.84	-18.057	-15.316	-18.153	-20.559
ZINC20200228	-8.7	-7.8	-8.5	-8.5	-19.39	-13.06	-16.55	-6.855	-5.35	-4.82	-4.94	-4.97	-29.821	-22.935	-26.846	-21.839
ZINC20238502	-9.8	-7	-10.4	-9.3	-40.16	-6.658	-17.68	-12.77	-6.7	-4.9	-6.62	-6.55	-24.599	-26.773	-29.367	-24.663
ZINC20302160	-8.5	-7.7	-8.5	-8.2	-22.63	2.127	-6.999	-24.61	-6.17	-6.19	-6.08	-6.11	-24.876	-22.164	-22.969	-21.223
ZINC20309081	-9.6	-8.2	-9	-8	-17.79	21.28	13.51	16.9	-6.59	-5.07	-6.16	-5.35	-20.541	-18.517	-18.907	-17.517
ZINC20350625	-8.6	-8.7	-9	-8.6	-26.82	-7.275	-20.34	-9.661	-5.57	-6.24	-5.95	-5.8	-22.637	-16.933	-18.762	-15.92
ZINC20377047	-7.9	-6.8	-8.4	-7.6	-12.33	-9.067	-5.63	2.457	-5.73	-5.3	-5.94	-5.39	-17.903	-16.247	-22.282	-15.078
ZINC20384618	-7.2	-7.7	-7.3	-5.8	-20.71	-18.26	-17.7	-8.027	-6.86	-6.09	-6.49	-6.13	-25.042	-22.469	-26.278	-18.83
ZINC20387085	-8.7	-5.6	-9.4	-7	-3.496	31.35	7.598	15.31	-3.91	-4.05	-4.31	-3.73	-11.216	-8.962	-11.699	-12.397
ZINC20412265	-10.1	-9.6	-11.9	-11.3	-11.34	17.11	2.624	2.053	-7.25	-6.01	-7.17	-7.7	-23.339	-19.748	-23.538	-27.425
ZINC20414178	-8.9	-8.7	-9	-7.5	-18.57	-10.28	-14.27	-7.592	-4.94	-3.94	-4.94	-4.69	-16.561	-14.151	-19.4	-15.619
ZINC20434896	-7.8	-8.2	-7.8	-7.5	-13.69	-17.28	-15.14	-12.12	-3.9	-3.9	-4.77	-4.51	-23.755	-21.265	-22.462	-21.51
ZINC20480021	-11.7	-11.5	-12.3	-8.5	-30.46	11.3	6.096	9.217	-4.3	-3.72	-4.8	-4.56	-24.198	-16.518	-25.208	-18.369
ZINC20526317	-8.2	-7.1	-8.4	-7.8	-22.28	-6.402	-7.139	-2.612	-6.03	-5.45	-6.06	-5.17	-19.057	-17.091	-18.532	-16.476
ZINC20533690	-9.6	-8.9	-11.3	-9.8	-16.13	-6.675	3.748	-16.91	-7.82	-7.53	-8.12	-7.91	-31.319	-24.049	-28.868	-24.341
ZINC20563740	-7.2	-7.4	-7.9	-7.4	-19.09	-12.84	-4.816	-11.25	-5.72	-5.36	-6.12	-5.16	-14.013	-12.574	-11.516	-10.855
ZINC20565584	-9.4	-9.2	-9.2	-8.6	-25.14	-18.88	-19.95	-19.13	-6.06	-5.75	-5.94	-5.73	-21.108	-15.623	-18.398	-16.485
ZINC20573541	-8.7	-8.2	-9.9	-7.3	-18.64	4.766	4.176	2.947	-5.64	-4.52	-5.92	-4.62	-18.102	-17.431	-16.682	-13.957
ZINC20582938	-8.2	-7.8	-8.3	-8.4	-18.78	-2.481	-11.94	-13.86	-6.96	-7.36	-7.37	-7.57	-22.998	-19.781	-20.99	-19.204
ZINC20589624	-6.9	-6.7	-6.7	-6.4	-19.68	3.811	-6.618	-6.093	-5.36	-4.27	-5.47	-4.59	-16.935	-16.289	-19.624	-13.615
ZINC20589833	-6.6	-5.9	-6.2	-5.7	-22.33	-6.879	-1.192	-5.989	-5.19	-5.26	-5.53	-4.73	-17.036	-14.444	-20.868	-11.548
ZINC20589902	-6.1	-4.4	-5.3	-5.8	-19.47	-7.295	-3.363	-4.894	-5.14	-4.09	-5.06	-4.74	-12.126	-12.316	-16	-12.951
ZINC20591193	-7.8	-5	-7.8	-6.7	-20.38	2.263	-3.804	3.503	-6.23	-4.88	-6.37	-6.03	-25.024	-22.165	-26.66	-24.178
ZINC20601610	-10.2	-10.3	-10.7	-10.5	-20.91	0.713	-3.141	-24.31	-7.16	-7.3	-7.55	-7.7	-20.974	-20.119	-21.022	-20.896
ZINC20604668	-7	-4.4	-6.9	-7	-15.29	-3.776	-4.45	-3.372	-4.69	-4.26	-5.22	-5.33	-11.421	-6.473	-10.928	-10.318
ZINC20605207	-8.6	-6.2	-9.5	-8.1	-16.41	-8.133	-6.597	-4.152	-4.79	-3.66	-5.05	-5.51	-8.562	-9.839	-14.21	-12.746
ZINC20610541	-9.5	-7.9	-11.3	-6.9	-15.83	10.42	2.847	22.45	-6.47	-5.25	-7.32	-5.38	-24.407	-16.53	-26.13	-18.485
ZINC20611497	-9.6	-5.5	-6.4	-8.2	-21.22	17.55	-3.052	10.42	-7.29	-4.74	-7.25	-7.49	-20.539	-17.771	-22.079	-19.335
ZINC20624346	-8.8	-8.4	-8.3	-7.3	-40.79	-16.57	-24.61	-45.64	-6.08	-6.29	-6.45	-5.93	-28.642	-22.404	-24.799	-21.152
ZINC20627195	-8.4	-8	-8.4	-8.1	-22.84	-6.668	-6.963	-15.56	-6.57	-5.98	-6.9	-7.2	-24.017	-20.284	-23.333	-19.394
ZINC20627207	-9	-8.7	-8.8	-8.7	-20.61	1.006	-5.173	-17.34	-6.69	-6.19	-6.81	-6.58	-21.961	-21.804	-21.649	-18.233
ZINC20628904	-8.1	-9	-8.8	-8.4	-17.38	7.433	-1.008	-6.3	-7.55	-6.48	-7.91	-7.68	-27.967	-21.033	-26.341	-20.977
ZINC20645507	-7.8	-7	-9.6	-7.7	-8.858	6.521	-2.918	-19.78	-6.26	-5.54	-6.14	-6.2	-19.833	-14.544	-16.189	-15.328
ZINC20665437	-10.2	-9.9	-9.9	-6.8	-19.12	-4.33	-6.263	-7.803	-5.84	-5.2	-5.77	-5.09	-20.609	-18.966	-20.775	-13.754
ZINC20719590	-11.2	-9.5	-12	-11.5	-12.64	10.6	-7.871	-9.383	-7.78	-6.42	-7.52	-7.96	-25.01	-23.261	-25.955	-27.503
ZINC20740773	-9.6	-9.6	-9.8	-10.4	-20.64	-6.701	-3.246	-16.85	-6.66	-6.01	-7.08	-7.37	-21.796	-19.292	-20.135	-22.834
ZINC20830200	-8.9	-8.4	-9.7	-9.7	-19.99	-8.843	-21.9	-16.32	-8.6	-7.86	-9.13	-9.75	-28.712	-28.456	-28.018	-25.092
ZINC20847585	-9.8	-8.9	-10.8	-10.9	-22.97	-1.453	3.849	-12.8	-5.21	-4.8	-5.79	-5.98	-18.102	-17.239	-17.372	-16.998
ZINC20883388	-10.6	-6.9	-8.7	-7.8	-16.44	0.2189	-12.69	-6.227	-5.7	-4.87	-5.37	-5.6	-20.787	-14.791	-22.804	-18.595
ZINC20891092	-9.8	-6.1	-8.6	-8.3	-23.97	1.906	3.417	3.896	-6.55	-5.45	-6.08	-6.04	-18.084	-10.861	-13.458	-14.149
ZINC20898177	-10.3	-9.3	-10.5	-9.6	-24.26	-15	-21.67	-14.6	-7.15	-7.3	-7.6	-7.21	-26.747	-21.822	-25.216	-25.213
ZINC20900801	-10.2	-9.9	-10.8	-8.6	-29.9	-15.45	1.214	-3.32	-7.21	-6.27	-7.55	-7.07	-20	-19.018	-19.877	-17.886
ZINC21016076	-7.3	-6	-7	-7.1	-14.13	-3.1	-8.566	-5.184	-4.93	-4.45	-5.04	-4.8	-20.454	-20.471	-19.663	-23.293
ZINC21053286	-8.1	-8.3	-9.1	-8.2	-11.55	12.1	3.65	10.81	-4.46	-4.47	-4.45	-4.98	-14.612	-13.063	-19.061	-15.37
ZINC21107999	-9.9	-8.7	-9	-8.6	-22.18	5.285	-0.2718	-2.934	-5.69	-5.71	-5.84	-6	-21.323	-13.674	-19.703	-15.627
ZINC21127515	-8.8	-9.2	-9.8	-9.2	-22.2	-2.567	-14.24	-11.58	-5.94	-6.23	-6.53	-6.65	-19.667	-18.81	-17.804	-14.988
ZINC21140594	-9.6	-9.7	-9.8	-7.8	-23.04	-15.58	-6.914	-3.933	-8.14	-7.53	-8.28	-7.52	-23.622	-22.4	-25.709	-17.314
ZINC21223900	-7.2	-7.6	-9.8	-10.1	-17.39	9.858	-3.209	-1.828	-5.32	-4.78	-5.3	-6.02	-17.374	-14.637	-18.384	-17.953
ZINC21241949	-11.2	-7.3	-9.6	-8.6	-19.77	-2.934	0.5059	2.791	-5.89	-4.19	-5.39	-5.39	-19.897	-15.535	-21.427	-13.79
ZINC21313945	-9.1	-8.4	-9.2	-9.3	-20.82	2.919	-1.546	-13.15	-6.43	-6.5	-6.99	-7.09	-18.918	-17.811	-19.294	-19.491
ZINC21318890	-8.6	-8.5	-9.9	-9.4	-15.51	-1.734	-9.037	-3.382	-8.05	-6.66	-8.04	-8.75	-21.05	-22.962	-20.121	-21.307
ZINC21319381	-9.4	-9.1	-9.7	-9.8	-27.03	-2.151	0.3744	-16.84	-6.97	-7.09	-8.04	-8.66	-24.544	-22.771	-23.718	-25.02
ZINC21325806	-8.3	-8.2	-8.2	-8.1	-25.15	-27.64	-22	-27.1	-7.62	-7.15	-7.63	-7.79	-24.044	-21.819	-25.047	-23.299
ZINC21344957	-10.1	-8.8	-10.9	-10.2	-21.34	-1.567	-4.246	-10.03	-5.84	-5.07	-6.46	-6.5	-15.803	-15.339	-20.243	-19.296
ZINC21349604	-7.2	-7.1	-7.4	-6.8	-12.1	-3.387	-4.822	-3.647	-3.94	-4.48	-4.33	-4.43	-17.72	-16.451	-18.122	-17.694
ZINC21469768	-11.4	-9.9	-11.5	-11.8	-27.36	-16.74	-10.73	-13.05	-8.33	-6.23	-7.74	-8.23	-25.345	-23.534	-23.278	-25.761
ZINC21512935	-8.6	-9.1	-9.2	-7.5	-26.68	-15.62	-19.88	-13.02	-6.19	-6.85	-6.65	-5.74	-21.896	-20.502	-20.426	-17.534
ZINC21538093	-7.5	-6.1	-7.6	-7	-6.84	9.054	3.02	21.02	-5.02	-4.27	-4.58	-4.95	-18.053	-18.143	-21.838	-19.627
ZINC21657593	-9.5	-10.5	-9.7	-8.3	-24.29	-4.32	-12.18	3.868	-5.84	-5.91	-6.82	-5.87	-21.804	-18.128	-19.136	-17.226
ZINC21657599	-9.7	-10.6	-10	-8.8	-23.07	-1.888	-12.44	-19.58	-6.07	-5.75	-7.13	-6.31	-22.041	-18.502	-20.44	-17.541
ZINC21727830	-8.2	-7.6	-7.9	-8.4	-12.33	13.01	-4.607	0.3834	-7.82	-7.67	-7.61	-7.06	-20.537	-16.77	-21.243	-17.497
ZINC21731738	-8.9	-8.7	-10.1	-7.5	-26.61	-0.6324	-14.57	-8.375	-9.04	-8.27	-9.46	-8.89	-27.431	-25.683	-29.305	-23.879
ZINC21740534	-9.7	-9.8	-11.1	-10.8	-33.29	-17.19	-14.98	-28.76	-8.16	-7.77	-8.87	-8.88	-23.41	-22.169	-20.354	-26.979
ZINC21800002	-8.8	-8.5	-9	-9.2	-20.93	-16.88	-9.244	-5.373	-5.75	-5.62	-5.9	-6.32	-18.214	-20.011	-19.429	-17.388
ZINC21809301	-8.3	-5.6	-8.8	-6.5	-15.73	17.85	2.116	24.38	-4.67	-4.08	-4.52	-4.23	-11.876	-12.825	-11.113	-14.514
ZINC21937925	-8	-8	-8.5	-7.2	-17.22	-8.696	-8.174	-9.273	-6.24	-5.49	-6.93	-6.9	-19.083	-18.039	-18.015	-17.02
ZINC21969810	-10.5	-10.9	-11	-11.1	-22.55	-4.943	-13.77	-0.4255	-8.5	-7.29	-8.4	-9.03	-27.82	-23.487	-26.476	-22.216
ZINC22079911	-9.2	-9.2	-9.5	-9.5	-27.14	-13.52	-3.183	-10.45	-6.3	-5.82	-6.71	-6.09	-18.382	-18.96	-18.489	-18.259
ZINC22184949	-9.6	-8.4	-9.9	-8	-20.97	-5.825	-5.814	-7.061	-6.73	-5.55	-6.37	-6.11	-20.687	-21.444	-20.509	-19.865
ZINC22227954	-7.7	-7.5	-8.6	-7.2	-16.62	-5.753	-7.594	-5.749	-5.34	-4.81	-6.42	-5.79	-20.793	-17.056	-18.971	-17.693
ZINC22240374	-8.9	-6.9	-7.6	-7.7	-13.04	6.414	-7.246	2.837	-5.48	-4.74	-5.24	-5.51	-20.684	-12.251	-17.124	-17.174
ZINC22418961	-9.1	-7.6	-8.7	-9.1	-23.96	-22.34	-25.41	-12.81	-6.11	-5.37	-6.27	-6.16	-20.336	-19.353	-18.828	-16.684
ZINC22450550	-11.7	-10.6	-12.5	-10.7	-21.12	-4.878	-13.59	-8.401	-7.21	-5.74	-6.85	-6.39	-26.342	-22.443	-25.759	-23.29
ZINC22480694	-10.5	-10.5	-10.9	-10.9	-24.37	-9.42	-28.43	-31.44	-6.58	-6.69	-7.31	-6.92	-23.783	-26.585	-24.788	-20.201
ZINC22531423	-11.6	-11.1	-11.1	-8.5	-26.22	-14.97	-19.37	-8.731	-7.39	-6.19	-7.5	-6.76	-22.734	-24.68	-24.257	-17.466
ZINC22540327	-9	-9.6	-9.4	-8.9	-20.64	2.674	1.681	0.6591	-6.32	-6.17	-6.73	-6.01	-21.043	-18.84	-21.782	-19.078
ZINC22623969	-9.5	-9.1	-9.1	-7.8	-16.26	-6.568	-7.626	-2.897	-7.43	-7.05	-5.95	-6.24	-16.833	-16.333	-19.364	-12.927
ZINC22732620	-10.2	-10.6	-10.8	-10.1	-25.31	-24.16	0.4328	-11.09	-6.72	-6.35	-7.06	-6.6	-22.959	-22.587	-24.899	-21.562
ZINC22878736	-9.5	-7.5	-10.6	-8.4	-19.58	31.5	2.072	10.9	-6.59	-6.17	-6.71	-6.21	-27.086	-17.106	-29.577	-21.985
ZINC22959543	-9.3	-9.2	-9.6	-9.7	-22.44	-7.597	-8.115	-16.67	-7.18	-6.05	-7.33	-7.45	-24.103	-22.634	-23.036	-22.72
ZINC22959694	-10.7	-10.8	-11	-11.1	-29.15	-2.518	-9.303	-13.65	-8.1	-7.55	-7.8	-7.97	-28.703	-25.437	-26.316	-28.776
ZINC23041820	-9.6	-9.6	-9	-9.4	-18.73	2.342	-8.869	-15.22	-8.4	-9.02	-8.59	-8.87	-26.881	-26.174	-24.196	-22.378
ZINC23053397	-8.8	-8.2	-8.9	-9.1	-23.25	-23.59	-17.8	-15.9	-5.46	-5.16	-5.81	-6.06	-17.968	-19.452	-19.02	-17.33
ZINC23114546	-9.2	-7.6	-7.8	-7.9	-24.48	-7.759	-7.969	-6.141	-6.34	-5.32	-6.17	-5.29	-24.07	-23.733	-24.039	-22.666
ZINC23119099	-6.4	-6.7	-6.5	-7.9	-22.19	16.27	7.341	0.3765	-5.72	-4.91	-6.38	-5.51	-28.495	-19.48	-24.627	-18.618
ZINC23297520	-8.3	-8	-8.6	-8.7	-16.48	3.318	-16.22	-4.567	-9.11	-8.51	-9.4	-9.79	-29.477	-28.489	-31.389	-31.577
ZINC23339243	-8.9	-9.2	-9.4	-9	-21.26	-5.874	-20.66	-15.7	-6.5	-5.87	-6.65	-6.34	-22.931	-19.832	-21.565	-17.523
ZINC23371096	-10	-9.7	-9.5	-8.6	-25.91	-3.798	-7.108	-0.8893	-6.21	-5.46	-6.17	-5.84	-20.643	-17.285	-19.482	-15.952
ZINC23371264	-10.2	-10.5	-9.9	-10.3	-23.05	-2.08	-3.28	-14.05	-6.75	-6.35	-6.63	-6.79	-20.563	-19.298	-20.114	-16.595
ZINC23387320	-10.3	-10	-10.1	-10.6	-11.23	2.231	3.721	-8.546	-6.47	-5.64	-6.52	-6.35	-19.503	-18.667	-18.966	-20.447
ZINC23466042	-8.9	-8.9	-9.2	-8.9	-27.26	-18.93	-25.05	-16.53	-6.27	-6.13	-6.34	-6.41	-15.512	-18.78	-21.234	-14.703
ZINC23560536	-10.4	-9	-11.2	-8.2	-6.792	15.3	9.261	11.72	-6.55	-5.62	-7.77	-6.63	-24.81	-19.714	-24.12	-15.861
ZINC23633404	-10.7	-11.3	-12	-10.5	-24.39	8.091	-16.38	-13.07	-7.75	-6.47	-8.14	-8.1	-16.314	-16.685	-19.561	-18.107
ZINC23647244	-10.3	-8.7	-10.9	-8.2	-27.23	-6.158	-11.85	-7.167	-6.92	-5.61	-7.43	-6.25	-23.411	-18.735	-26.152	-18.1
ZINC23674966	-9.2	-8.5	-9.6	-7.9	-20.85	-13.8	-6.2	-1.969	-5.65	-5.76	-5.87	-5.75	-20.711	-20.156	-21.178	-18.216
ZINC23884914	-10.7	-10.2	-11.1	-10	-16.58	6.476	3.479	5.475	-6.66	-5.58	-7.87	-7.95	-23.629	-15.591	-23.926	-22.013
ZINC23968318	-10.4	-8.2	-10	-9.6	-21.18	-6.839	-13.47	-11.09	-6.41	-5.43	-6.17	-6.43	-22.259	-18.4	-18.787	-20.363
ZINC24033896	-8.4	-9.1	-9.2	-8	-25.65	-7.659	-14.21	-16.52	-6.78	-7.34	-6.71	-6.67	-18.819	-16.845	-20.54	-18.295
ZINC24085370	-9.7	-9.5	-10.2	-9.2	-24.19	-6.001	1.03	-17.92	-6.71	-6.06	-6.99	-6.3	-24.296	-21.513	-24.182	-19.84
ZINC24091796	-9.7	-9.6	-9.9	-10	-17.18	-12.91	-9.835	-21.96	-5.97	-5.62	-6.22	-7.13	-18.808	-16.403	-18.904	-17.884
ZINC24095413	-10	-8.7	-10.9	-10.9	-17.03	19.59	5.755	8.562	-6.46	-5.98	-7.53	-7.25	-21.599	-16.81	-19.6	-22.138
ZINC24320986	-8.8	-8.8	-9.6	-8.5	-21.61	6.598	-3.51	-13.21	-6.62	-6.12	-6.89	-6.57	-20.938	-19.3	-20.998	-19.062
ZINC24600725	-7.7	-6.8	-8.7	-8.6	-15.36	0.2274	0.4143	5.259	-4.58	-4.8	-4.76	-5.06	-18.062	-13.526	-14.961	-15.76
ZINC24639272	-9.4	-7	-9.8	-7	-26.63	2.43	-13.12	0.5651	-7.25	-5.94	-7.33	-6.26	-23.564	-19.496	-27.199	-17.589
ZINC24783516	-11	-8.7	-10.7	-10.2	-19.19	-2.313	-2.927	0.8922	-8.01	-7.13	-7.43	-7.47	-28.656	-16.899	-25.135	-13.212
ZINC25057744	-10.1	-10.3	-10.7	-10.4	-30.21	-10.89	-19.63	-27.06	-7.08	-6.63	-7.13	-7.41	-22.372	-20.357	-24.823	-18.259
ZINC25076195	-6.8	-5	-5.7	-7.3	-15.31	20.36	22.02	24.29	-3.87	-2.91	-3.65	-3.9	-10.324	-7.815	-11.845	-11.771
ZINC25178652	-11	-10.1	-11.4	-10	-27.19	-12.04	-16.18	-13.74	-7.77	-7.53	-8.56	-8.16	-19.068	-18.751	-22.228	-22.181
ZINC25369191	-9.1	-8.5	-8.9	-9	-23	-9.124	-14.08	-3.854	-6.28	-6.18	-6.62	-6.76	-23.85	-20.341	-20.571	-19.864
ZINC25585969	-10.4	-10.2	-11.2	-9.3	-26.49	-7.507	-1.263	-16.68	-6.16	-5.79	-6.54	-6.78	-21.011	-18.031	-20.676	-16.667
ZINC25714775	-10.1	-10.4	-10.5	-9	-25.24	-4.431	-7.12	-7.759	-7.78	-7.07	-8.21	-7.99	-26.17	-23.988	-26.985	-26.226
ZINC25766784	-8.1	-8.6	-8.6	-9.3	-19.8	-2.21	0.1533	-23.45	-5.57	-5.95	-5.85	-6.55	-20.493	-18.805	-20.703	-17.805
ZINC26204869	-9.8	-10.9	-10.2	-8.9	-19.79	3.551	-11.95	-8.712	-7.42	-6.49	-7.9	-7.35	-21.918	-19.224	-22.292	-20.127
ZINC26257518	-8.4	-8.2	-9.6	-7.3	-26.81	-5.663	-2.95	-17.3	-5.5	-4.96	-5.25	-5.16	-17.951	-19.43	-22.699	-15.127
ZINC26274729	-8.3	-7.6	-8.6	-7.7	-22.38	-22.46	-25.85	-4.44	-5.44	-5.42	-5.23	-5.15	-18.407	-14.299	-17.761	-13.648
ZINC26330340	-11.1	-10.2	-12	-9.8	-19.37	-14.55	-19.16	-8.667	-6.29	-5.23	-6.46	-5.9	-20.006	-17.416	-20.812	-16.887
ZINC26423058	-8.9	-8	-8.3	-8.6	-20.44	1.295	-1.539	-6.761	-5.99	-5.54	-6.2	-5.76	-18.506	-16.182	-15.345	-14.206
ZINC26469305	-8.5	-8.8	-8.8	-7.9	-21.5	-6.416	-6.452	-3.875	-5.98	-6.49	-6.68	-6.23	-21.446	-19.166	-21.34	-14.052
ZINC26527953	-9.4	-7.8	-9.8	-8.5	-16.24	10.02	0.9057	4.222	-7.77	-6.57	-7.25	-6.73	-25.259	-24.748	-26.779	-19.954
ZINC26528562	-9.8	-8.8	-9.9	-10	-19.72	-4.106	-1.595	-16.27	-7.7	-6.26	-7.21	-7.3	-22.549	-20.919	-22.991	-18.218
ZINC26528938	-9.1	-8.3	-9.7	-9.4	-19.49	-5.183	0.09029	10.86	-6.72	-6.24	-7.34	-7.75	-24.91	-23.09	-24.605	-18.27
ZINC26538220	-7.9	-7.6	-10	-9.2	-16.41	-0.2111	-5.641	-3.741	-5.3	-5.75	-6.19	-5.86	-19.706	-15.918	-18.576	-16.876
ZINC26542372	-9.3	-8.7	-9.6	-9.1	-21.82	-11.09	0.2639	-3.293	-7.25	-7.13	-7.23	-7.37	-23.304	-22.556	-22.47	-18.597
ZINC26779706	-9.7	-9.4	-9.6	-9.3	-24.21	-7.278	-13.85	-5.649	-6.45	-7.12	-8.25	-7.28	-17.191	-18.646	-18.717	-18.587
ZINC26781210	-8.1	-7.9	-8.5	-8.5	-18.22	-8.012	-1.536	-4.6	-5.89	-4.84	-5.67	-5.51	-17.98	-15.078	-20.816	-15.566
ZINC26786863	-10.8	-9.3	-9.8	-8.5	-20	2.2	-5.276	0.4722	-6.81	-7.24	-7	-6.54	-25.212	-20.041	-24.845	-20.487
ZINC26842302	-10.4	-6.8	-9.5	-8	-14.64	8.079	-3.459	3.124	-6.37	-5.25	-5.28	-5.5	-22.636	-24.759	-23.588	-20.472
ZINC26947219	-11.9	-9.8	-11.8	-9.3	-33.47	-15.23	1.854	-10.8	-5.91	-4.84	-6.58	-5.28	-21.078	-14.089	-19.617	-14.574
ZINC27231137	-8.5	-8.2	-8.9	-8.5	-26.94	-5.807	-9.566	-8.284	-6.42	-6.47	-6.75	-7.01	-23.194	-17.718	-22.972	-16.994
ZINC27309717	-8.4	-8.2	-9.1	-8.8	-13.39	9.19	1.822	-5.368	-5.7	-6.2	-5.93	-6.13	-16.873	-17.557	-15.275	-15.787
ZINC27333004	-9.1	-5.5	-6	-7.6	-20	9.453	-0.2654	5.137	-6.31	-4.57	-5.94	-6.34	-19.381	-15.046	-21.847	-17.921
ZINC27415263	-8.3	-7.9	-8.4	-7.7	-23.62	-3.795	-5.869	-6.386	-5.18	-5.3	-5.71	-5.71	-15.525	-14.757	-16.245	-14.547
ZINC27516746	-10.6	-9.8	-12.3	-8.8	-18.63	12.51	3.48	2.462	-6.03	-5.4	-7.68	-5.67	-19.843	-21.382	-27.078	-14.453
ZINC27790339	-8.1	-6.8	-8.4	-7.4	-20.29	-13.05	-18.64	-12.17	-6.22	-5.64	-5.74	-5.34	-20.578	-15.631	-20.84	-15.903
ZINC27810736	-9.9	-9.3	-9.9	-9.5	-10.22	12.42	0.9392	-8.636	-6.17	-5.92	-7.54	-6.82	-23.745	-21.209	-26.237	-21.061
ZINC27921870	-8.8	-9.1	-9.5	-7.3	-21.92	-15.55	-6.429	-9.404	-7.07	-5.73	-6.71	-6.73	-19.578	-20.426	-21.045	-14.885
ZINC28051747	-9.1	-7.9	-10.1	-10.1	-16.42	16.32	2.485	9.672	-5.58	-4.81	-5.73	-5.09	-16.912	-10.749	-15.939	-15.267
ZINC28052150	-10.4	-8.1	-11.2	-8.5	-23.16	5.475	0.4598	-3.791	-5.35	-5.09	-5.61	-5.59	-25.162	-14.468	-23.382	-18.392
ZINC28165534	-9.3	-9.3	-9.7	-10.1	-25.22	-20.9	-28.02	-9.801	-7.74	-7.21	-7.91	-8.4	-25.563	-23.813	-28.148	-20.904
ZINC28192703	-7.6	-6.8	-7.7	-7.9	-9.742	7.128	1.483	5.503	-3.9	-3.48	-4.35	-4.48	-13.074	-13.905	-13.963	-12.431
ZINC28240383	-10.7	-10.1	-9.6	-10.2	-28.32	-12.62	-10.4	-10.01	-7.42	-6.38	-6.97	-7.09	-22.844	-20.375	-20.695	-19.431
ZINC28248203	-9	-8.7	-10	-7.8	-19.71	-5.371	-2.309	-17.21	-6.17	-6.67	-6.73	-6.18	-24.692	-21.798	-21.922	-21.151
ZINC28249207	-9.9	-9.6	-10.6	-8.6	-23.23	0.4302	-6.419	-24.15	-6.8	-6.48	-7.58	-6.18	-38.33	-31.406	-38.308	-32.511
ZINC28257535	-9.1	-8.1	-9.8	-9.2	-22.5	-0.7657	-10	-5.288	-8.07	-7.32	-7.48	-7.46	-24.168	-21.43	-21.881	-22.05
ZINC28327574	-9	-8.6	-8.8	-8.8	-15.54	-3.202	-2.323	1.812	-5.67	-5.58	-6	-6.09	-22.828	-16.905	-19.173	-19.794
ZINC28357279	-8.5	-5.6	-7.2	-6.9	-18.49	3.417	-2.087	4.549	-5.8	-5.23	-5.61	-5.32	-27.753	-15.547	-23.706	-20.265
ZINC28380068	-10.3	-8.9	-10.5	-7.3	-28.33	-6.434	-10.74	-3.563	-7.9	-6.55	-8.43	-5.8	-26.415	-25.052	-32.838	-19.467
ZINC28577294	-8.6	-8.1	-8.7	-7.9	-19.52	2.74	-17.21	-12.02	-6.75	-6.07	-6.07	-5.85	-21.09	-15.459	-18.783	-15.279
ZINC28942891	-10.2	-9.3	-8.8	-8.6	-23.24	-9.704	-5.149	-5.505	-6.04	-5.15	-5.34	-6.08	-23.299	-18.733	-22.59	-22.832
ZINC29002283	-8.6	-8.2	-9.6	-7.9	-15.67	1.986	-0.1617	-1.283	-4.73	-4.55	-5.26	-5.09	-13.408	-12.234	-12.499	-12.42
ZINC29010955	-7.8	-7.4	-7.9	-7.5	-4.007	1.604	3.559	2.84	-4.27	-3.61	-4.87	-4.81	-17.736	-15.729	-18.317	-15.232
ZINC29967138	-8.1	-8.4	-8.7	-8.4	-20.05	-15.39	-11.32	4.328	-5.99	-5.05	-6.29	-6.32	-22.802	-19.67	-21.66	-18.049
ZINC30536199	-9.1	-9.4	-9.6	-9	-20.52	8.846	-5.355	7.811	-6.4	-6.05	-7.2	-6.66	-24.632	-21.709	-25.29	-19.607
ZINC30780328	-5.9	-5.1	-5.2	-5.8	-16.87	8.392	0.5571	4.244	-4.07	-3.39	-4.85	-4.05	-15.683	-9.759	-13.613	-18.516
ZINC30780801	-7.9	-5.7	-8.2	-6.7	-15.37	-7.304	8.49	17.56	-4.46	-3.96	-4.75	-4.25	-16.652	-9.122	-16.731	-15.051
ZINC30805878	-7.6	-8.1	-8.1	-8.2	-23.14	-8.305	-13.23	-5.109	-6.36	-6.9	-6.73	-6.8	-17.592	-15.314	-15.931	-18.527
ZINC30822890	-9.3	-11.2	-10.1	-8.6	-21.85	-1.833	-9.269	-18.8	-7.2	-7.82	-7.74	-6.73	-17.96	-18.622	-17.54	-17.046
ZINC30823693	-9.9	-10	-10.4	-9	-19.71	-5.462	1.388	-12.26	-5.96	-5.71	-6.04	-6	-17.668	-19.648	-20.536	-18.457
ZINC30848527	-10.7	-9.6	-11.9	-11.4	-21.91	-0.8711	5.813	-9.715	-6.76	-6.07	-7.16	-7.81	-26.14	-16.108	-26.978	-19.584
ZINC30851842	-11.2	-10.5	-11.7	-10.2	-15.8	7.654	-11.26	-9.894	-7.35	-6.21	-7.4	-6.57	-28.619	-23.469	-25.974	-19.815
ZINC30885603	-8.5	-6.4	-10.8	-10.2	-14.94	10.22	-12.36	0.3435	-5.66	-4.71	-6.9	-7.29	-15.986	-16.959	-23.585	-18.916
ZINC31383266	-11	-11.4	-11	-10.2	-24.95	11.12	7.482	-4.979	-7.15	-6.23	-6.37	-7.2	-20.49	-13.249	-18.203	-20.479
ZINC31440651	-8.6	-8.5	-8.8	-8.7	-17.5	-6.069	-16.75	-6.913	-6.11	-5.6	-6.46	-6.68	-18.56	-19.777	-19.663	-20.117
ZINC31720241	-8.3	-8.8	-8.4	-7.7	-23.58	-11.22	-10.7	-14.3	-6.22	-6.28	-6.66	-6.13	-25.334	-24.035	-23.409	-20.664
ZINC31739828	-8.8	-9.1	-9.2	-8.7	-15.43	-1.736	-0.6533	-20.26	-6.67	-6.78	-7.15	-6.84	-14.189	-16.945	-18.874	-18.112
ZINC31749172	-10.4	-9	-11.1	-10	-30.24	-6.555	-4.124	-2.391	-7.96	-6.23	-8.3	-7.93	-26.911	-21.776	-26.207	-29.034
ZINC31776382	-9.9	-9.9	-9.9	-10	-28.41	-3.82	-12.96	-7.765	-7	-6.86	-7.39	-6.72	-28.91	-22.866	-23.98	-24.468
ZINC31809702	-9.6	-8.3	-9.8	-9	-18.09	4.54	-6.403	1.983	-6.3	-5.29	-6.57	-6.72	-23.893	-19.029	-18.312	-17.926
ZINC31817792	-8.7	-8.9	-10.6	-7.2	-18.66	-1.411	-0.9615	-3.445	-6.22	-5.21	-6.98	-6.14	-22.448	-23.809	-24.256	-24.046
ZINC31823901	-7.9	-8.2	-8.9	-9	-22.63	-6.066	-13.1	-28.28	-5.82	-5.86	-5.94	-5.84	-19.447	-17.08	-21.493	-17.29
ZINC31887643	-8.9	-9.5	-9.6	-9.3	-21.56	-17.01	-5.296	-14.07	-6.26	-6.83	-6.68	-6.72	-24.757	-20.2	-21.794	-19.346
ZINC31945068	-8.4	-7.7	-8.2	-7.4	-9.019	3.663	-1.8	-2.064	-5.28	-5.24	-5.79	-5.28	-19.446	-17.286	-17.139	-15.878
ZINC32101861	-9.2	-8.7	-8.6	-9.2	-24.94	-4.999	-6.333	-22.08	-7.13	-5.95	-6.24	-6.74	-21.68	-14.896	-19.92	-18.5
ZINC32115631	-9.5	-8.6	-10.7	-10.2	-28.11	3.525	-7.344	0.5331	-6.56	-4.55	-6.51	-6.4	-26.846	-26.852	-26.036	-24.788
ZINC32121216	-11.1	-9.8	-10.4	-8.1	-22.15	-1.123	-3.448	-9.2	-5.78	-4.44	-5.75	-4.89	-21.144	-16.232	-19.974	-14.086
ZINC32155485	-8.6	-8.1	-9	-8.1	-24.66	-10.56	-6.097	-10.81	-6.35	-6.21	-5.95	-6.17	-22.954	-24.086	-22.551	-16.184
ZINC32180720	-9.2	-8.4	-9.5	-8.6	-16.76	-4.471	-3.152	2.783	-5.59	-4.19	-5.62	-5.16	-20.377	-15.918	-19.216	-15.147
ZINC32202248	-10.5	-9.6	-11.1	-11.5	-15.4	5.364	5.114	-8.725	-6.12	-5.92	-6.67	-6.87	-19.993	-19.956	-26.96	-26.438
ZINC32379947	-9.6	-7.9	-9.3	-10.6	-23.1	3.392	-9.373	-6.236	-5.88	-5.64	-5.9	-7.08	-17.1	-15.721	-16.191	-19.785
ZINC32526915	-10.3	-9.4	-10.4	-9.7	-22	3.184	1.334	-14.33	-6.08	-5.47	-6.03	-5.46	-20.203	-16.609	-20.465	-15.426
ZINC32529377	-10.7	-10.5	-10.9	-8.9	-20.1	-5.839	0.7653	-4.51	-6.96	-6.54	-6.89	-6.25	-19.083	-17.337	-21.066	-19.097
ZINC32594797	-9.2	-7	-10.3	-9.1	-21.2	5.315	-6.889	-1.354	-7.66	-6.25	-7.95	-8.06	-29.146	-24.736	-27.29	-23.425
ZINC32601909	-8.6	-8.5	-8.8	-8.5	-26.22	-6.765	-6.944	-5.115	-7.16	-6.07	-6.69	-7.07	-23.547	-21.433	-24.354	-21.293
ZINC32609440	-9.2	-8.5	-9	-9.3	-29.2	-5.594	-12.98	-4.341	-7.22	-6.24	-8.33	-7.1	-26.876	-24.811	-32.428	-19.985
ZINC32685540	-9.2	-10.5	-9.3	-9.1	-20.79	-0.05255	0.836	-25.01	-7.69	-7.14	-6.98	-7.11	-22.087	-19.326	-22.217	-16.989
ZINC32727301	-8.4	-7.7	-9.1	-8	-11.65	-1.46	-9.404	1.139	-6.28	-5.51	-6.11	-6.1	-25.134	-23.488	-24.551	-22.684
ZINC32736292	-8.6	-9.6	-10	-8.9	-25.93	-8.01	-5.447	-31.38	-6.79	-5.39	-6.67	-7.11	-21.965	-21.91	-22.52	-22.321
ZINC32751869	-8.2	-7.6	-8.2	-7.3	-19.47	0.3953	1.641	2.045	-6.22	-5.45	-5.72	-5.95	-19.293	-15.586	-20.961	-14.271
ZINC32765452	-10.3	-9.5	-10.2	-9.9	-17.01	-5.608	-11.12	-5.333	-7.76	-7.13	-8.53	-8.01	-24.497	-27.145	-24.074	-23.227
ZINC32865709	-7.7	-7.7	-7.4	-8.2	-12.54	0.245	-1.554	-6.245	-6.12	-5.79	-6	-5.98	-17.847	-19.094	-16.808	-17.875
ZINC32907327	-10.5	-11.3	-11	-10.9	-26.14	-9.295	-14.23	-13.41	-6.77	-6.98	-7.06	-6.85	-22.82	-20.651	-27.295	-25.04
ZINC32923145	-9.7	-6.4	-8.9	-8	-22.8	17.73	-1.421	-8.352	-6.71	-5.72	-6.81	-6.33	-33.165	-22.877	-25.776	-23.241
ZINC32926333	-9	-8.5	-9.2	-8.6	-18.99	-6.156	-7.994	-9.016	-5.96	-5.51	-5.94	-6.02	-19.101	-17.027	-18.003	-16.154
ZINC32927760	-9.8	-7.6	-10	-7.9	-24.29	-9.391	-7.073	-7.487	-6.67	-6.28	-7.1	-7.17	-23.914	-18.789	-25.738	-16.946
ZINC32934535	-8.9	-9.1	-9.2	-8.3	-14.72	13.12	4.473	3.8	-6.01	-5.45	-6.43	-6.17	-22.467	-22.818	-22.524	-19.573
ZINC32973172	-10.1	-9.3	-10.6	-7.8	-32.37	9.149	7.814	7.961	-7.16	-7.81	-7.91	-6.07	-26.701	-23.627	-23.991	-21.233
ZINC32998273	-9.7	-9.6	-10.7	-9.6	-21.01	1.618	-0.9926	1.346	-6.71	-5.52	-6.44	-6.5	-23.02	-20.377	-20.509	-21.475
ZINC33113741	-10.3	-10	-11	-9.6	-22.54	2.502	-9.696	0.6244	-6.53	-5.77	-7.33	-6.6	-27.413	-17.926	-20.487	-20.08
ZINC33141253	-10.2	-9.4	-9.9	-9.3	-20.93	0.2804	-15.97	-20.66	-7.64	-6.69	-9.18	-8.06	-24.306	-22.978	-24.896	-24.643
ZINC33141360	-9.4	-8.1	-9.5	-9.8	-15.87	-3.015	-11.56	-10.77	-7.8	-6.75	-8.91	-8.4	-21.11	-21.463	-26.657	-23.485
ZINC33169468	-8.8	-8.8	-9	-8.6	-17.48	-1.434	-5.695	-12.89	-5.73	-6.05	-6.08	-6.04	-18.173	-17.725	-18.873	-19.191
ZINC33252581	-11.4	-10.8	-11.2	-8.7	-28.47	-17.17	-4.119	-4.229	-7.26	-6.09	-7.53	-6.23	-19.406	-22.913	-19.248	-14.772
ZINC33259762	-8.6	-8.6	-8.8	-7.1	-22.2	-5.925	-12.5	-5.377	-6.33	-6	-6.2	-5.49	-20.857	-20.326	-22.417	-18.799
ZINC33276324	-10	-10	-9.7	-10	-20.38	-15.36	-5.891	-19.35	-7	-6.85	-6.81	-7.51	-24.875	-22.965	-21.748	-28.002
ZINC33290067	-9.5	-9	-9.8	-7.8	-25.64	-4.247	-10.98	-23.25	-7.62	-7.08	-7.52	-7.38	-20.892	-21.256	-20.823	-20.678
ZINC33293986	-10.4	-9.2	-10.3	-7.6	-26.63	-8.829	-8.427	-7.173	-5.91	-4.64	-5.75	-4.96	-20.82	-14.879	-17.839	-14.29
ZINC33297627	-8.8	-9.5	-9.1	-8.1	-24.67	-17.21	-1.709	-1.803	-7.53	-7.38	-7.66	-7.32	-25.087	-21.071	-27.434	-19.981
ZINC33352621	-11.2	-9.5	-12.2	-9.2	-28.3	-4.66	-15.87	-13.45	-7.28	-4.96	-6.98	-5.64	-28.634	-29.359	-29.139	-24.25
ZINC33380942	-7.2	-6.6	-7.5	-6.8	-24.59	-13.22	-16.45	-13.7	-4.74	-4.44	-5.22	-4.75	-20.869	-18.559	-18.377	-16.12
ZINC33413600	-9.5	-7.9	-9.4	-7.8	-29.4	-7.045	-20.41	-11	-5.64	-5.27	-5.1	-5.28	-21.794	-19.439	-19.569	-18.627
ZINC33445140	-6.7	-4.3	-7.9	-7.8	-18.33	89.1	-18.15	-2.832	-6.94	-5.23	-6.62	-6.11	-22.065	-17.434	-17.019	-14.918
ZINC33516407	-8.4	-7.9	-7.1	-7.4	-20.7	-12.8	-16.55	-9.261	-5.22	-5.83	-5.15	-5.41	-20.292	-16.762	-20.344	-20.717
ZINC33587626	-9.4	-6	-11.4	-7.9	-22.24	3.65	-0.05549	0.4488	-7.29	-5.97	-7.62	-7.57	-24.666	-18.412	-20.512	-18.32
ZINC33618823	-8.9	-6.1	-7.6	-7.6	-20.97	2.329	-5.044	-1.626	-5	-4.16	-5.19	-5.24	-26.474	-17.46	-19.937	-20.488
ZINC33634610	-9.1	-5.2	-7.7	-7.3	-19.98	8.251	17	40	-7.45	-5.23	-7.08	-5.99	-19.432	-11.087	-17.018	-15.181
ZINC33657741	-6	-6.3	-6.2	-6.1	-10.77	15.76	18.22	28.79	-4.19	-3.6	-3.97	-3.86	-9.529	-6.705	-9.109	-12.665
ZINC33698010	-9.2	-8.8	-9.7	-7.2	-15.47	4.579	-9.903	15.97	-5.97	-5.89	-6.26	-5.47	-19.099	-18.775	-20.271	-15.145
ZINC33700980	-7.8	-5.2	-5.2	-7.3	-20.86	9.088	8.436	1.402	-5.35	-4.67	-5.42	-6.39	-14.786	-8.374	-16.837	-15.18
ZINC33757915	-6.8	-6.5	-5.9	-6.7	-3.482	3.828	-7.334	3.146	-4.56	-5.29	-4.78	-4.53	-11.006	-12.898	-10.83	-7.916
ZINC33760244	-10.1	-8	-9.1	-8.5	-21.1	-5.342	-12.47	-6.415	-6.43	-5.75	-6.68	-6.12	-19.39	-15.498	-19.231	-15.588
ZINC33760579	-8.6	-8.8	-9.2	-9	-23.67	-11.27	-12.3	-23.35	-7.93	-8.21	-8.41	-8.34	-28.249	-27.194	-28.829	-27.746
ZINC33764778	-8.4	-5.6	-8.3	-6.8	-10.04	-3.23	7.061	-7.074	-6	-3.76	-5.09	-4.66	-17.852	-9.351	-18.842	-11.943
ZINC33811290	-8.2	-7.4	-9.2	-7.9	-16.85	12.13	-8.444	-4.232	-6.31	-5.29	-6.51	-5.73	-36.901	-24.756	-33.233	-27.792
ZINC33838235	-7.4	-5.1	-6.5	-8.2	-12.57	22.91	19.02	19.7	-4.13	-3.63	-4.42	-4.17	-13.2	-7.358	-12.523	-13.47
ZINC34132147	-9	-8.5	-8.6	-7.8	-22.1	-11.12	-13.93	-13.71	-6.19	-5.22	-5.82	-5.42	-18.851	-19.962	-20.63	-15.469
ZINC34739281	-7.9	-7.7	-8.6	-7.5	-7.618	12.43	-0.9243	6.627	-4.9	-4.75	-4.66	-4.77	-14.677	-10.768	-13.825	-12.054
ZINC34793074	-9.1	-7.2	-9.4	-6.9	-19.08	8.124	7.08	-1.41	-6.66	-5.1	-5.78	-6.43	-17.14	-13.926	-20.106	-13.341
ZINC34923956	-7.9	-4.3	-5.2	-5.7	-13.86	27.5	8.046	46.02	-6.16	-3.36	-4.47	-4.51	-23.533	-9.883	-14.224	-15.518
ZINC34930461	-9.2	-8	-11.1	-7.1	-25.3	22.52	-6.921	6.888	-8.17	-6.45	-7.93	-6.42	-19.611	-17.294	-24.659	-15.909
ZINC34930466	-8.6	-5.8	-7.2	-7.9	-20.49	5.777	-14.05	1.836	-7.21	-5.38	-6.3	-6.66	-23.21	-18.914	-28.895	-18.941
ZINC34937253	-7.8	-7.8	-9.4	-8.6	-24.21	-11.3	-8.408	-23.11	-5.46	-4.65	-5.61	-5.24	-16.693	-19.163	-21.392	-14.613
ZINC34995983	-9.2	-9.4	-9.2	-9.4	-19.07	-8.921	-6.605	-14.43	-6.45	-6.39	-6.85	-6	-15.066	-16.858	-17.342	-15.64
ZINC35003377	-9.9	-7.6	-9.7	-9.1	-13.95	9.94	-10.31	-2.498	-5.89	-5.54	-6.23	-5.86	-17.638	-18.257	-16.702	-16.457
ZINC35004879	-10.3	-7	-8.8	-9.2	-14.92	28.92	17.49	21.68	-7.17	-4.6	-5.86	-5.25	-22.595	-13.547	-22.041	-19.649
ZINC35042510	-9.2	-8.6	-9.7	-9.4	-19.45	-12.04	-8.583	-17.9	-6.15	-5.54	-6.89	-6.84	-18.044	-17.985	-19.345	-20.069
ZINC35044306	-9.4	-10	-9.7	-9.2	-16.27	6.853	3.726	-10.65	-5.62	-6.15	-6.15	-6.31	-21.611	-20.988	-24.214	-17.946
ZINC35047224	-7.6	-7.9	-9.3	-7.2	-10.93	-6.68	0.5765	9.064	-8.15	-7.56	-8.41	-8.51	-23.11	-19.139	-20.122	-15.277
ZINC35047976	-8.5	-7.9	-9	-6.9	-21.14	0.8138	-4.309	0.2209	-6.25	-6.03	-6.21	-5.34	-20.483	-18.693	-20.311	-12.524
ZINC35051174	-8.3	-5.6	-8.8	-8.8	-7.677	22.48	22.43	26.82	-4.8	-3.21	-4.81	-4.84	-15.716	-10.824	-15.29	-14.871
ZINC35099258	-8.2	-8.4	-8.5	-7.5	-22.59	-8.774	-7.382	-6.751	-6.44	-6.04	-6.8	-6.59	-22.099	-19.605	-21.195	-16.681
ZINC35148632	-7.4	-6.6	-8.5	-7.4	-6.119	3.442	5.908	-6.116	-4.09	-4.34	-4.43	-4.28	-12.267	-18.585	-15.909	-14.628
ZINC35186209	-8.1	-8.1	-8.4	-8.7	-19.61	-8.888	-9.374	-8.797	-6.61	-6.06	-6.79	-6.89	-20.032	-19.826	-21.303	-17.24
ZINC35186494	-8	-7.9	-8.6	-8.4	-19.9	-11.64	-17.06	-23.2	-6.81	-6.39	-6.76	-6.74	-20.76	-16.808	-20.257	-17.07
ZINC35188838	-8.5	-8.3	-8.4	-8.1	-28.76	-10.58	-21.02	-14.54	-6.86	-6.45	-6.84	-7.1	-25.684	-19.738	-25.405	-17.22
ZINC35215335	-8.4	-7.6	-8.1	-7.4	-13.69	2.732	-5.095	8.528	-6.1	-6.28	-5.64	-5.51	-27.438	-25.999	-28.459	-23.327
ZINC35233018	-7.6	-7.3	-7.9	-7.3	-22.63	-3.257	-6.401	-26.11	-6.97	-6.66	-6.75	-7.03	-22.163	-17.444	-21.611	-18.174
ZINC35233042	-7.8	-7.1	-7.9	-8.6	-21.89	-8.268	-17.75	-9.449	-7.26	-6.17	-6.78	-7.24	-22.236	-18.296	-23.423	-17.914
ZINC35233052	-8	-7.7	-8.5	-7.7	-18.83	-13.78	-9.51	-24.01	-6.68	-6.58	-6.9	-7.33	-21.341	-18.254	-21.994	-18.226
ZINC35234293	-7.9	-7.9	-7.4	-7.7	-13.02	-4.363	-7.009	-1.206	-5.87	-5.75	-5.93	-6.13	-19.647	-21.847	-19.702	-20.735
ZINC35294499	-7.7	-8.3	-7.8	-6.3	-18.79	-13.68	-4.806	-5.087	-5.72	-5.59	-5.85	-5.77	-20.335	-17.321	-19.538	-17.173
ZINC35296796	-8.2	-9	-8.7	-8	-9.418	-1.139	-4.567	5.763	-5.08	-4.71	-5.73	-5.11	-33.461	-30.924	-31.145	-29.03
ZINC35299721	-8.3	-8.9	-9.7	-8.6	-15.63	-1.986	-13.54	4.775	-5.3	-5.41	-5.55	-5.14	-15.738	-17.35	-15.817	-16.348
ZINC35311562	-9.2	-10.3	-10.4	-8.7	-14.14	29.54	9.606	2.333	-6.18	-5.38	-6.71	-6.3	-18.844	-17.144	-21.716	-16.354
ZINC35325055	-7	-6.9	-7.7	-6.8	-21.54	-14.24	-16.51	-4.419	-4.99	-5.07	-5.61	-5.14	-25.047	-18.846	-19.621	-16.981
ZINC35338977	-9.9	-8.9	-9.3	-8.6	-25.72	-0.2292	-10.69	-16.22	-7.84	-7.54	-8.13	-7.56	-27.904	-22.186	-25.467	-22.677
ZINC35356684	-7.9	-7.4	-8	-7.4	-25.37	-4.496	-20.16	-21.16	-6.99	-6.73	-7.13	-7.17	-23.953	-16.873	-20.676	-18.99
ZINC35357083	-7.9	-8	-8.7	-7.9	-19.98	-11.68	-8.497	-15.66	-6.96	-6.56	-7.16	-7.02	-22.005	-17.711	-21.624	-18.906
ZINC35357201	-8.6	-8.3	-9.2	-6.9	-22.29	-9.695	-5.415	-6.992	-6.7	-6.72	-6.69	-6.31	-25.773	-19.118	-23.848	-20.879
ZINC35369100	-8.4	-8.8	-8.8	-8.6	-23.63	-11.53	-10.6	-13.47	-7.04	-7.12	-7.04	-7.01	-21.523	-23.651	-21.132	-20.195
ZINC35372077	-8.3	-9.1	-9.1	-7.2	-21.46	-16.02	-14.11	-11.07	-5.68	-6.05	-4.76	-4.89	-21.074	-18.158	-18.95	-13.745
ZINC35412411	-7.6	-7.9	-7.8	-7.6	-15.18	-10.33	-2.487	-1.173	-3.8	-4.32	-4.27	-4.79	-10.815	-15.345	-15.642	-14.32
ZINC35420710	-10	-9.3	-9.2	-8	-25.42	-0.3763	-2.653	1.241	-6.94	-6.2	-6.69	-5.98	-15.539	-13.713	-16.452	-10.234
ZINC35420730	-9.6	-8.3	-9.9	-7.8	-21.8	-9.35	-1.694	4.548	-6.93	-6.04	-7.14	-5.74	-20.68	-18.92	-24.449	-13.082
ZINC35424890	-8.2	-8.4	-8.5	-8.6	-19.69	-12.36	-12.14	-13.04	-6.56	-7.29	-6.72	-6.74	-18.726	-19.003	-23.497	-18.898
ZINC35425934	-8.5	-8.4	-8.5	-8	-22.72	-9.462	-12.49	-8.027	-6.46	-5.82	-6.64	-6.66	-19.331	-14.797	-17.785	-16.009
ZINC35433685	-8.8	-9.1	-8.5	-8.7	-25.04	1.914	0.06622	-17.9	-5.11	-5.32	-5.1	-5.11	-60.477	-59.621	-62.795	-61.655
ZINC35444625	-7.8	-9	-7.6	-6.8	-25.4	2.164	-8.539	1.23	-6.48	-5.45	-5.7	-5.77	-19.306	-16.331	-20.991	-18.771
ZINC35445248	-10.9	-9.9	-10.7	-9.8	-24.27	-1.072	-17.82	-4.344	-6.93	-4.77	-6.27	-5.99	-26.319	-19.669	-25.28	-19.961
ZINC35455416	-6.9	-7	-7.7	-8.6	-10.59	14.06	6.601	8.706	-3.85	-3.41	-3.83	-4.14	-10.089	-9.037	-12.792	-13.555
ZINC35457239	-8.4	-4.1	-6.9	-7.3	-7.065	34.69	138.2	53.45	-5.02	-3.27	-4.94	-4.46	-15.247	-1.067	-10.79	-7.571
ZINC35471983	-8.8	-5.9	-8.3	-6.7	-14.36	-15.61	-12.81	-7.462	-5.88	-4.93	-4.66	-5.14	-13.469	-10.993	-13.433	-10.616
ZINC35472880	-7.9	-7.3	-7.9	-6.2	-17.6	-6.557	-7.498	5.843	-5.56	-4.95	-5.36	-4.75	-55.762	-56.11	-56.807	-57.111
ZINC35481399	-10.4	-7.3	-9.9	-7.3	-22.47	-3.108	-6.377	-3.007	-6.04	-3.75	-5.73	-4.76	-25.838	-18.246	-25.992	-16.282
ZINC35482069	-6.5	-6.1	-5.6	-5.5	-14.91	25.46	19.38	21.76	-4.19	-3.96	-3.73	-4.08	-15.683	-16.714	-12.265	-12.865
ZINC35482085	-7	-6.1	-5.9	-6.1	-8.111	11.98	4.625	15.91	-4.2	-3.09	-3.75	-4.01	-13.116	-11.406	-13.3	-13.083
ZINC35483655	-7.9	-5.8	-6.5	-7.6	-11.75	74.07	6.054	12.89	-7.09	-5.84	-6.22	-5.77	-19.608	-16.015	-22.161	-19.343
ZINC35484833	-8.9	-6.4	-8.4	-9.3	-15.82	13.75	24.48	45.46	-5.88	-4.09	-5.41	-7.14	-21.229	-14.17	-22.59	-22.549
ZINC35484863	-9.3	-7.2	-10.2	-6.3	-15.52	45.46	10.69	31.42	-6.84	-6.25	-6.47	-6.78	-23.226	-20.14	-24.099	-21.154
ZINC35485098	-7.3	-6.2	-8.9	-7.6	-25.18	-17.27	-21.22	-2.223	-6.59	-4.24	-5.72	-4.93	-19.172	-13.341	-22.818	-15.665
ZINC35505347	-11.3	-7.2	-9.9	-8.9	-23.48	3.268	-3.33	-1.455	-6.53	-5.34	-6.17	-5.35	-24.125	-18.263	-25.173	-18.383
ZINC35551132	-8.8	-8.6	-8.8	-9	-20.16	-12.06	-7.486	-15.32	-6.39	-6.51	-6.63	-6.66	-21.657	-16.802	-20.318	-18.186
ZINC35565993	-6	-4.1	-6.3	-8.2	-9.153	61.14	-9.094	53.12	-4.51	-3.79	-4.44	-5.66	-8.713	-0.852	-10.345	-8.289
ZINC35566975	-5.4	-4.6	-6.3	-7.2	-9.832	28.48	-1.362	35.16	-4.19	-3.49	-4.57	-5.49	-5.214	0.484	-5.904	-4.361
ZINC35584469	-8.7	-9.2	-8.7	-7.8	-14.12	3.572	3.84	4.797	-5.5	-5.55	-4.8	-4.99	-20.382	-14.573	-18.808	-13.247
ZINC35584473	-8.1	-8.8	-8.6	-7.7	-20.41	10.19	-3.319	-6.011	-5.41	-5.06	-5.08	-5.05	-21.272	-13.791	-17.014	-13.162
ZINC35634385	-8.9	-9	-9.2	-9.4	-22.6	-1.519	-1.989	-5.855	-6.37	-6.48	-6.73	-6.87	-23.27	-21.456	-25.857	-19.242
ZINC35649455	-8.2	-8.4	-8.7	-8.6	-18.36	-7.472	-5.782	-6.413	-7.13	-6.4	-7.04	-6.47	-19.431	-16.909	-19.315	-17.631
ZINC35653661	-9.1	-9.7	-9.7	-9.5	-20.34	-8.008	-8.667	-20.14	-6.08	-6.44	-6.88	-6.9	-21.898	-19.282	-18.897	-18.128
ZINC35669613	-9.9	-9	-9.8	-9.4	-20.87	-1.04	-10.24	-18.65	-6.27	-4.44	-6.25	-5.67	-21.191	-15.925	-18.396	-16.207
ZINC35697926	-8.9	-8.9	-9.7	-8.5	-19.77	-10.53	-9.798	-30.85	-6.09	-5.66	-6.5	-5.51	-16.799	-20.798	-20.622	-19.1
ZINC35697936	-7.4	-7	-7.9	-7.9	-22.16	1.447	-0.1185	-19	-5.85	-4.72	-6.26	-5.68	-16.587	-19.897	-21.726	-16.158
ZINC35698056	-8.1	-8.1	-9.1	-7.5	-24.19	-9.598	-12.48	-31.75	-6.07	-5.54	-6.58	-5.99	-19.364	-22.92	-23.731	-19.917
ZINC35698459	-6.8	-6.7	-7.5	-7.6	-23.44	-8.929	-4.601	-21.43	-5.44	-4.64	-6.06	-5.58	-17.081	-18.978	-20.614	-15.085
ZINC35698492	-7.3	-7	-8.6	-7.6	-23.1	-0.8683	-4.507	-21.43	-5.64	-4.7	-6.26	-5.64	-16.388	-19.184	-20.499	-15.336
ZINC35698565	-7.3	-7.2	-7.6	-7.9	-22.72	0.104	-2.268	-19.68	-5.69	-4.9	-5.96	-5.37	-16.554	-19.093	-19.092	-14.602
ZINC35739583	-7.8	-6.7	-8.4	-6.8	-24.94	8.723	-2.149	5.497	-5.75	-4.75	-5.62	-5.37	-16.503	-12.655	-16.695	-17.389
ZINC35818830	-11	-9.9	-10.6	-7.6	-22.89	-4.229	-11.04	4.199	-5.92	-4.79	-5.89	-5.09	-23.975	-19.742	-18.238	-16.352
ZINC35841704	-9.6	-9.6	-10.1	-7.6	-24.85	-3.638	-8.993	1.391	-5.63	-5.57	-6.09	-5.2	-14.547	-12.791	-15.922	-13.6
ZINC35912504	-9.9	-9.7	-11.6	-9.8	-20.54	-15.05	-2.874	10.19	-6.72	-5.45	-7.39	-6.15	-28.19	-21.159	-28.617	-24.006
ZINC35934942	-9.7	-6.9	-9.5	-7.9	-17.52	-14.39	-3.221	-4.254	-6.6	-5.72	-6.34	-7.58	-28.298	-18.387	-18.774	-19.307
ZINC35969788	-9.6	-4.8	-9.4	-6.4	-14.13	43.62	-4.162	10.97	-6.28	-4.07	-5.06	-5.02	-20.861	-4.252	-8.294	-12.691
ZINC36139246	-9.1	-8.5	-9.4	-8.9	-18.93	-13.13	-3.187	-20.25	-6.3	-6.32	-6.72	-6.9	-25.512	-19.936	-22.158	-21.101
ZINC36153030	-8.8	-8.6	-8.8	-7.3	-20.28	0.5089	-1.123	-19.34	-5.75	-5.65	-5.86	-5.57	-18.02	-15.362	-21.386	-11.467
ZINC36176094	-5.9	-7.1	-6.3	-5.8	-13.44	-11.97	-3.675	-7.674	-4.12	-4.06	-5.16	-4.84	-17.438	-17.479	-18.124	-15.715
ZINC36177170	-6.7	-6.2	-7.1	-5.8	-9.612	1.5	1.745	1.318	-4.18	-3.69	-4.37	-4.15	-18.395	-15.864	-22.147	-14.027
ZINC36187880	-10.2	-9.2	-11.1	-10.2	-25.8	-7.756	-12.58	-14.1	-7.26	-6.41	-7.29	-7.43	-23.349	-20.331	-26.419	-20.267
ZINC36197866	-9.3	-8.9	-9.6	-9.9	-25.28	-1.851	-2.393	-6.16	-6.4	-6.79	-6.45	-6.63	-18.218	-21.756	-21.065	-19.771
ZINC36252053	-9.6	-10.3	-10	-10.1	-20.32	-3.205	-6.067	-15.82	-6.3	-6.81	-6.57	-7.43	-22.908	-20.873	-24.182	-19.975
ZINC36275453	-8	-7.7	-8.2	-8.3	-23.93	-8.756	-14.86	-5.331	-6.41	-6.02	-6.61	-6.85	-14.574	-14.782	-15.1	-16.668
ZINC36286714	-9.9	-6.9	-9.7	-8.4	-19.37	-5.158	-1.62	-3.136	-4.92	-4.22	-4.97	-5.09	-17.64	-11.54	-16.393	-14.976
ZINC36290811	-9.1	-8.5	-8.6	-8	-8.25	11.48	12.38	12.01	-5.15	-5.46	-5.57	-5.51	-23.546	-17.771	-21.919	-18.876
ZINC36306703	-8.7	-8.3	-9.1	-8	-20.66	-16.06	-9.456	-8.562	-7.15	-6.29	-7.23	-7.13	-19.187	-18.417	-19.346	-16.123
ZINC36323227	-8.5	-8.2	-8.8	-8.1	-23.8	3.7	2.474	-17.21	-6.04	-5.4	-6.17	-6	-20.644	-21.939	-20.324	-21.849
ZINC36351036	-8.2	-5.6	-9.3	-7.7	-12.47	-5.573	-4.755	-0.7673	-5.82	-3.79	-5.99	-5.88	-24.588	-13.488	-22.011	-15.45
ZINC36371028	-7.2	-5	-8.1	-8.5	-7.126	13.75	5.023	11.83	-4.7	-3.72	-5.01	-5.16	-13.338	-10.599	-14.353	-15.828
ZINC36378968	-7.8	-5.2	-7.9	-8.4	-9.77	14.25	6.642	15.37	-4.15	-3.11	-4.6	-4.78	-11.423	-7.094	-13.405	-13.924
ZINC36391195	-8	-7.8	-8.7	-7.8	-23.09	-5.982	-10.02	-24.78	-5.93	-6.49	-6.74	-6.32	-20.092	-19.463	-20.53	-18.867
ZINC36392193	-9.5	-6.7	-10.2	-8.8	-20.36	27.61	5.977	14.32	-6.67	-4.84	-5.44	-5.26	-21.064	-9.917	-17.38	-15.75
ZINC36395214	-7.1	-6.9	-7.8	-6.9	-19.96	-5.673	-8.575	-11.48	-6.18	-6.05	-6.45	-6.27	-19.046	-17.424	-21.671	-19.278
ZINC36500340	-9.1	-7.2	-10.1	-8.2	-15	-1.021	-4.297	-7.415	-6.44	-4.35	-6.37	-6.64	-36.035	-32.328	-39.51	-37.502
ZINC36503514	-8.5	-6.4	-7.9	-8.5	-17.01	31.97	-16.9	16.06	-5.99	-4.96	-5.46	-6.42	-34.047	-22.37	-26.167	-25.507
ZINC36507179	-10.2	-9.4	-8.9	-6.9	-13.27	9.072	-3.716	2.537	-5.71	-6.35	-5.92	-6.39	-34.654	-24.169	-32.593	-22.871
ZINC36550896	-10.4	-6.8	-10.1	-9.2	-22.25	12.82	-6.727	-8.582	-5.32	-4.07	-5.5	-5.75	-23.966	-18.223	-26.715	-23.968
ZINC36579789	-8.5	-7	-11.3	-9.7	-25.17	10.08	-0.9958	5.927	-5.82	-4.46	-5.54	-5.82	-24.517	-17.421	-26.843	-24.804
ZINC36588407	-6.8	-5.1	-6.4	-5.4	-4.041	-2.366	1.981	1.356	-4.46	-2.87	-4.35	-3.7	-75.449	-71.023	-70.492	-71.121
ZINC36594217	-6.3	-5.5	-6.7	-7	-4.374	4.703	-5.881	-1.496	-5.36	-4.99	-5.88	-6.11	-62.267	-62.782	-64.932	-64.831
ZINC36601150	-9.6	-6.7	-9.3	-7.8	-18.26	13.62	-18.68	12.28	-6.26	-4.79	-6.04	-6.6	-26.12	-21.782	-19.925	-20.425
ZINC36657961	-10.6	-10.1	-11	-10.6	-19.64	-18.75	-5.723	-18.69	-6.96	-6.37	-7.4	-7.47	-19.454	-18.885	-18.851	-19.89
ZINC36692400	-10.6	-9.5	-10	-10.6	-9.589	7.791	2.717	6.181	-5.99	-4.92	-6.39	-6.13	-21.912	-14.667	-22.833	-22.085
ZINC36709494	-8.7	-8.9	-9.4	-7.1	-27.32	-6.573	-8.718	-3.68	-7.16	-6.24	-7.54	-6.97	-21.655	-19.442	-26.151	-16.402
ZINC36740803	-10.7	-8.6	-11.6	-9.7	-15.04	5.272	-7.836	-15.61	-7.13	-6.67	-8.35	-7.45	-27.599	-21.329	-29.819	-26.982
ZINC36752569	-8.9	-7.9	-9	-8	-26.06	-0.2123	-5.521	-23.5	-6.45	-6.11	-6.1	-5.67	-22.986	-19.829	-20.487	-19.469
ZINC36757017	-9.6	-9.9	-10	-9.7	-16.96	-7.17	8.179	-2.635	-6.12	-5.33	-6.19	-6.29	-20.538	-22.049	-23.661	-21.701
ZINC36757042	-8.7	-8.1	-8.6	-8.1	-18.91	-2.331	-2.96	10.98	-5.49	-5.29	-5.91	-5.03	-23.007	-20.543	-23.617	-20.438
ZINC36757092	-8.8	-9	-8.9	-9.1	-12.06	3.702	8.713	-3.612	-5.94	-5.97	-6	-6.28	-20.846	-19.718	-19.249	-18.625
ZINC36759220	-10.7	-8.8	-9.3	-7.7	-25.32	-5.003	-2.363	11.8	-5.35	-4.73	-6.29	-5.32	-21.034	-19.198	-20.853	-19.694
ZINC36851505	-8.5	-8.3	-8.9	-8.2	-20.24	-18.42	-8.251	-8.383	-5.55	-5.97	-5.95	-5.63	-13.957	-14.315	-15.239	-12.407
ZINC36853797	-8.5	-9.4	-8.8	-8.3	-17.3	4.233	-4.952	1.867	-5.21	-5.46	-5.55	-5.45	-11.416	-11.053	-12.452	-14.767
ZINC36939577	-8.7	-9.1	-9.1	-7.8	-30.45	-9.186	-8.534	-11.09	-5.83	-5.88	-6.19	-5.5	-28.715	-22.246	-26.84	-20.705
ZINC36964529	-9.4	-9.1	-9.5	-8.7	-23.25	-18.86	-14.59	-8.974	-6.47	-6.13	-6.95	-6.61	-16.949	-17.127	-16.473	-15.39
ZINC36965538	-7.6	-8.2	-7.9	-7.8	-11.99	-8.187	-6.66	-3.159	-6.1	-6.22	-6.88	-6.57	-21.047	-20.255	-21.104	-17.738
ZINC36983905	-7.2	-7.4	-7.9	-7.1	-17.52	-1.025	-1.401	-0.02005	-5.25	-5.03	-5.5	-5.26	-22.074	-20.144	-19.291	-17.924
ZINC36995716	-8.4	-8.7	-8.9	-8.1	-22.86	-7.863	-10.5	-11.11	-6.21	-5.93	-5.59	-5.89	-18.59	-18.572	-17.634	-15.257
ZINC37010440	-8.2	-8.2	-9.2	-8.6	-17.65	-12.91	-5.673	-19.63	-5.74	-5.4	-6	-5.76	-13.586	-15.056	-15.908	-12.909
ZINC37019611	-9.4	-9.6	-10.1	-10.2	-25.68	-24.06	-12.84	-16.04	-6.39	-6.41	-6.63	-6.61	-16.284	-17.258	-16.21	-17.809
ZINC37025732	-9.1	-9.4	-9.5	-8.1	-20.57	-8.068	-7.438	2.713	-6.08	-5.71	-6.56	-5.8	-24.356	-17.623	-22.32	-15.962
ZINC37041822	-8.3	-8.1	-8.8	-7.4	-26.05	2.554	0.4453	-1.268	-5.92	-5.78	-6.22	-5.52	-22.755	-18.407	-23.802	-16.796
ZINC37068722	-8.3	-9.1	-8.6	-8.9	-25.44	-0.2698	-8.97	-18.5	-5.34	-5.92	-5.66	-5.84	-18.314	-14.525	-16.009	-16.226
ZINC37072316	-9.2	-8.7	-9.2	-8.5	-22.25	-2.1	-19.28	-23.67	-5.88	-5.97	-6.16	-5.79	-17.969	-15.255	-19.028	-16.326
ZINC37075802	-8.9	-9.3	-9.8	-8.8	-23.6	-23.47	-20.9	-10.4	-5.93	-5.48	-6.36	-5.91	-23.631	-22.609	-22.399	-19.552
ZINC37087058	-9	-8.9	-9.2	-9.1	-25.31	-14.45	-10.63	-22.12	-6.01	-6.58	-6.42	-6.53	-21.638	-22.779	-23.112	-18.991
ZINC37104435	-8.6	-8.3	-8.7	-8.3	-19.47	-12.77	-4.322	-19.48	-6.48	-5.78	-6.54	-6.33	-16.15	-15.528	-16.838	-17.174
ZINC37104905	-8.5	-8.6	-8.9	-8.8	-28.24	-27.55	-22.21	-11.56	-7.04	-6.97	-7.1	-6.8	-18.302	-19.77	-19.18	-17.064
ZINC37111698	-9.3	-8.9	-10.1	-7.7	-28.84	-10.34	-9.257	-13.75	-7.56	-7.44	-7.89	-7	-22.557	-22.02	-23.86	-19.773
ZINC37116634	-7.2	-7.4	-7.9	-7	-19.92	-17.73	-14.53	-11.01	-5.43	-5.73	-5.51	-5.46	-20.262	-18.147	-19.805	-18.962
ZINC37117768	-9.5	-9.3	-9.6	-9.4	-35.54	-6.647	-4.878	-12.09	-6.3	-6.47	-6.95	-7.04	-21.763	-21.686	-21.793	-22.771
ZINC37121967	-8.8	-9	-9	-7.3	-20.9	-8.487	-10.87	-10.54	-5.9	-6.06	-6.13	-5.69	-18.697	-16.243	-17.843	-15.82
ZINC37216150	-8.6	-8.1	-9	-8.5	-19.48	3.286	-2.168	-9.187	-6.12	-6.3	-7.07	-6.27	-23.457	-20.047	-25.52	-17.55
ZINC37277369	-7.7	-7.3	-7.4	-6.7	-22.59	-5.835	-6.587	-12.3	-5.73	-4.83	-5.42	-4.74	-19.128	-17.243	-19.748	-13.603
ZINC37282949	-8.3	-8.5	-8.8	-8.1	-22.96	-10.98	-10.86	-23.66	-6.5	-5.76	-6.63	-6.95	-17.843	-17.82	-16.959	-19.185
ZINC37295966	-8.5	-7.4	-8.8	-6.6	-22.29	-23.16	-11.46	-13.46	-7.11	-5.19	-7.2	-5.32	-22.923	-18.823	-21.846	-17.416
ZINC37296576	-7.9	-8	-8.8	-7.2	-17.44	8.37	0.2673	7.487	-6.1	-5.97	-6.13	-6.01	-23.631	-17.84	-16.211	-14.716
ZINC37302919	-7.5	-8.2	-8.4	-8.5	-24.73	-14.25	-18.07	-24.62	-6.13	-6.23	-6.91	-7.36	-15.949	-17.585	-14.24	-16.539
ZINC37305148	-9.2	-8.6	-9.1	-9	-20.84	-3.015	-15.47	-27.13	-5.53	-5.88	-5.94	-5.57	-14.528	-13.412	-17.639	-13.261
ZINC37324638	-9.2	-8.8	-9.4	-8.3	-31.35	-1.207	-6.747	-2.463	-6.19	-6.03	-6.37	-5.63	-22.201	-19.661	-21.118	-15.286
ZINC37335859	-8.3	-7.5	-8.7	-7.7	-22.3	-10.81	-13.16	-10.31	-5.64	-5.13	-6.55	-5.19	-22.413	-20.177	-27.963	-16.12
ZINC37335922	-7.1	-4.8	-6.4	-5.5	-20.11	-0.6062	-6.082	-4.654	-6.1	-5.09	-5.27	-5.07	-20.033	-17.746	-25.298	-15.278
ZINC37362105	-9.5	-9.4	-9.5	-9.9	-21.66	-4.979	-11.55	-19.31	-5.93	-5.63	-6.07	-6.2	-22.051	-20.831	-21.441	-19.211
ZINC37364892	-8.2	-8.4	-8.4	-8.2	-7.344	-3.935	-3.13	-6.208	-4.08	-3.85	-4.67	-3.97	-14.848	-13.952	-16.005	-14.141
ZINC37367103	-7.8	-6.7	-7.4	-7.2	-10.21	-11.91	-15.84	-12.06	-4.05	-4.03	-4.9	-4.37	-10.661	-10.56	-11.035	-11.838
ZINC37373607	-7	-5.5	-6.9	-6.8	-15.25	5.446	-1.508	-1.557	-5.09	-4.77	-5.16	-5.16	-15.781	-14.651	-17.354	-21.465
ZINC37385848	-8	-7.1	-8	-7.9	-20.19	-3.956	-16.58	-7.133	-6.16	-5.52	-6.37	-6.11	-20.906	-19.47	-19.957	-17.159
ZINC37385886	-8.7	-8.1	-9	-8.5	-16.19	-1.449	-5.74	-1.688	-6.33	-6.41	-6.52	-6.44	-24.27	-21.092	-21.127	-20.77
ZINC37387555	-8.1	-7.8	-9.2	-7.3	-19.79	-13.74	-15.24	-15.07	-6.49	-6.28	-6.48	-6.07	-27.082	-19.698	-22.019	-21.827
ZINC37406561	-8.4	-8.3	-8.4	-7.9	-16.16	-12.73	-10.32	-6.416	-7.27	-7.19	-7.7	-7.14	-31.92	-26.574	-27.078	-26.665
ZINC37411262	-8.4	-8.5	-8.7	-8.5	-22.37	-10.63	0.6382	-2.086	-6.05	-6.12	-6.65	-6.23	-19.8	-16.017	-17.078	-13.696
ZINC37411782	-7.9	-8.7	-8.3	-8.4	-20.67	-19.86	-13.5	-13.55	-5.85	-6	-6.32	-6.17	-26.247	-18.349	-17.211	-17.365
ZINC37412344	-7.6	-7.9	-7.9	-6.8	-10.39	-4.804	-4.405	-5.211	-3.96	-3.96	-4.76	-4.61	-14.428	-17.823	-15.768	-13.327
ZINC37414469	-7.4	-6.9	-9.1	-7.1	-18.04	0.9492	0.7212	5.109	-5.41	-5.21	-6.2	-5.19	-19.435	-16.104	-18.227	-21.021
ZINC37415471	-9	-9	-8.7	-9.3	-20.26	-5.024	-11.66	-9.073	-5.67	-5.81	-5.99	-5.34	-20.228	-18.125	-18.479	-15.678
ZINC37415526	-9.6	-9.6	-9.6	-9.3	-25.46	-7.082	-18.66	-8.263	-6.09	-6.5	-6.45	-6.59	-19.991	-18.869	-22.532	-15.685
ZINC37435630	-10.5	-10	-10.4	-8.8	-24.66	-1.912	1.407	-15.04	-8.36	-7.08	-8.45	-7.75	-24.903	-22.793	-23.12	-21.137
ZINC37437347	-7.8	-8	-8.4	-8.1	-19.63	-1.252	-2.722	-15.49	-6.01	-5.7	-6.63	-7.04	-20.212	-18.796	-20.737	-16.707
ZINC37437419	-7.7	-7.1	-7.3	-7.1	-22.72	-5.396	-9.047	-6.761	-7.01	-6.58	-6.64	-7.49	-20.154	-18.251	-23.359	-16.398
ZINC37437433	-7.2	-6.7	-7.4	-6.9	-27.52	-3.558	-9.821	-22.19	-6.71	-6.8	-7.25	-7.79	-20.69	-19.086	-24.402	-17.562
ZINC37437446	-7	-6.8	-7.4	-7.1	-19.53	-16.68	-6.971	-15.94	-6.89	-6.48	-7.33	-7.67	-20.926	-19.727	-22.426	-18.66
ZINC37455839	-9.1	-9.1	-9.7	-8	-23	-1.785	-10.6	-28.83	-5.87	-5.53	-6.01	-5.41	-18.963	-19.09	-19.892	-18.941
ZINC37500810	-7.8	-7.7	-8.3	-7.9	-13.73	-3.483	-3.082	-2.055	-4.89	-5.22	-5.55	-5.16	-15.838	-18.581	-19.074	-17.344
ZINC37553132	-8.9	-8.4	-9.9	-8.8	-16.04	-2.998	4.734	-2.792	-6.87	-6.18	-7.31	-7.15	-21.928	-18.943	-23.486	-19.851
ZINC37555291	-8.9	-7.9	-9.2	-8.9	-14.08	4.691	12.5	-5.445	-7.33	-6.62	-7.5	-6.84	-21.308	-18.88	-22.482	-20.712
ZINC37565806	-9.3	-9.6	-9.6	-8.3	-22.95	6.07	9.04	-23.08	-5.53	-5.23	-6.21	-5.95	-16.911	-14.475	-16.337	-15.379
ZINC37572306	-9.8	-9	-10.8	-10.6	-21.98	-9.873	-10.94	-15.2	-5.39	-5.05	-5.94	-6.45	-16.597	-14.815	-17.222	-19.101
ZINC37575980	-8.2	-7.4	-8.6	-8.2	-17.37	-14.26	-8.278	3.717	-6.25	-5.6	-6.48	-7.15	-22	-16.682	-18.617	-17.607
ZINC37577906	-8.1	-7.2	-9.1	-8.3	-21.82	-8.765	-9.528	-6.037	-5.84	-4.81	-5.69	-5.41	-22.346	-20.186	-19.186	-14.911
ZINC37605783	-9.5	-9.6	-9.5	-9.3	-28.59	-25.76	-13.76	-30.06	-6.2	-6.52	-6.6	-6.65	-27.596	-25.329	-27.854	-25.041
ZINC37652039	-8.7	-8.7	-8.9	-8.8	-21.59	-0.14	-7.997	2.037	-6.41	-6.16	-6.79	-6.49	-20.991	-18.955	-20.422	-15.23
ZINC37742027	-8.6	-8.1	-8.5	-8.3	-17	0.3772	0.4193	-10.18	-6.97	-5.69	-6.32	-6.25	-19.71	-15.393	-19.666	-17.005
ZINC37774433	-8.9	-8.5	-8.6	-7.2	-26.6	-4.669	-11.01	-4.412	-6.03	-5.69	-6.06	-5.34	-24.386	-21.746	-22.557	-15.54
ZINC37785318	-8.9	-9.2	-9.5	-9.8	-30.33	-28.51	-18.41	-26.54	-5.69	-5.57	-5.67	-5.69	-16.854	-17.934	-16.711	-15.261
ZINC37792009	-7.2	-6	-7.6	-6.9	-2.724	7.037	5.234	7.123	-3.41	-3.48	-4.06	-4.08	-12.808	-14.444	-16.26	-15.536
ZINC37794008	-6.9	-6.8	-8	-7.4	-9.462	0.2361	5.281	-3.994	-4.97	-4.15	-5.14	-5.33	-14.991	-16.101	-16.976	-16.779
ZINC37811924	-7.2	-7.5	-7.6	-6.9	-15.87	1.542	-13.35	-8.849	-4.95	-4.2	-4.27	-4.54	-17.079	-11.785	-14.162	-14.991
ZINC37897457	-6.6	-5.4	-7	-6.4	-13.36	-7.14	-8.758	-7.045	-5.12	-4.38	-4.8	-4.55	-16.034	-18.953	-15.946	-14.066
ZINC37924107	-9	-8.7	-9.2	-8.1	-29.31	-9.348	-8.895	-17.87	-6.46	-6.82	-6.79	-6.45	-26.425	-18.451	-25.78	-15.082
ZINC37939029	-9.1	-9	-9.4	-7.6	-18.37	-3.473	-9.236	-28.27	-6.1	-5.85	-6.25	-5.46	-19.118	-21.401	-22.157	-16.063
ZINC37959703	-6.5	-6.1	-7.5	-6	-18.54	-3.05	-4.764	-1.158	-4.28	-3.88	-3.97	-4	-12.128	-15.907	-15.041	-14.526
ZINC37959762	-7.1	-6.8	-7.7	-6.5	-16.81	-0.3486	-4.194	0.3697	-4.84	-4.58	-4.65	-4.42	-15.034	-15.467	-16.201	-17.142
ZINC37959850	-7.5	-7	-7.6	-6.1	-18.74	-13.66	-10.97	-12.38	-4.57	-4.36	-4.82	-4.19	-18.842	-17.739	-16.411	-14.815
ZINC37960582	-7.3	-6.7	-7.5	-7	-14.2	3.297	-4.444	2.61	-4.75	-4.72	-5.27	-4.85	-15.219	-14.349	-14.333	-15.586
ZINC37975122	-7.3	-7.7	-7.5	-6.8	-23.76	-0.3502	-2.394	-21.91	-6.5	-7.14	-7.04	-5.91	-16.249	-16.321	-17.055	-13.31
ZINC37987510	-9.4	-8.5	-8.6	-8.5	-24.11	-3.204	-8.431	-7.828	-6.7	-6.19	-6.7	-5.98	-21.775	-17.679	-19.14	-19.082
ZINC37995583	-9.4	-9.2	-9.2	-9.2	-25.46	-2.313	-16.85	-30.81	-6.34	-7.07	-6.41	-6.96	-27.01	-27.3	-23.381	-24.36
ZINC38010136	-9	-9.2	-9.2	-8.9	-20.87	-20.57	-20.05	-11.91	-5.91	-5.61	-6.44	-5.97	-23.945	-20.063	-21.327	-19.485
ZINC38058478	-8.9	-8.2	-8.5	-8.1	-26.58	-22.48	-15.07	-19.39	-7.01	-6.41	-6.83	-6.57	-23.652	-18.395	-24.223	-19.159
ZINC38081332	-8.8	-7.5	-8.3	-7.1	-24.25	-14.91	-18.07	-2.432	-6.71	-5.07	-6.41	-5.6	-27.093	-20.716	-23.44	-20.875
ZINC38090198	-7.5	-7.8	-7.6	-7.8	-18.62	-0.3616	-4.488	-21.08	-4.59	-5	-4.98	-5.02	-18.62	-16.736	-16.76	-16.44
ZINC38099236	-7.6	-7.5	-7.6	-7	-15.14	-4.057	0.4731	-5.939	-4.69	-4.13	-4.6	-4.63	-17.632	-16.116	-17.219	-15.818
ZINC38104670	-8	-7.7	-8	-7.8	-19.99	-16.54	-16.69	-6.36	-6.5	-6.08	-6.62	-7.12	-25.662	-21.124	-19.191	-19.442
ZINC38107753	-7.8	-7.6	-7.8	-7.1	-23.41	0.6671	-12	-18.39	-7.14	-6.65	-7.08	-7.22	-23.096	-17.677	-23.493	-19.098
ZINC38107806	-8.6	-8.5	-8.5	-7	-26.02	-8.08	-6.346	-3.515	-7.26	-7.11	-7.01	-7	-26.163	-21.206	-24.574	-18.352
ZINC38107929	-8.6	-8.8	-9.6	-8.3	-20.7	-3.837	-15.45	-18.24	-7.17	-6.17	-7.31	-7.45	-27.448	-22.339	-28.086	-19.788
ZINC38154169	-7.4	-6.5	-6.2	-6.3	-9.039	16.17	10.61	14.77	-3.98	-2.74	-3.53	-4.19	-13.157	-8.84	-14.294	-14.129
ZINC38419533	-7.6	-7.7	-8.5	-8.3	-18.55	-8.782	-6.035	-15.69	-5.43	-5.12	-5.77	-6.06	-16.076	-18.263	-17.587	-16.933
ZINC38565982	-8	-7.6	-7.9	-7.5	-18.44	-0.6785	-2.577	1.259	-6.17	-6.01	-6.75	-6.32	-26.602	-17.886	-21.713	-15.249
ZINC38571184	-9.9	-7.7	-8.5	-8.2	-19.89	-1.248	3.708	-1.906	-5.13	-3.58	-5.1	-5.31	-19.009	-12.613	-22.425	-16.677
ZINC38609962	-9.1	-9.4	-9	-6.5	-24.12	11.73	-1.866	-6.443	-5.77	-5.38	-6.26	-5.16	-20.047	-13.569	-20.911	-22.854
ZINC38621583	-9.3	-7.4	-8.6	-7.6	-15.23	2.907	-2.34	-5.874	-6.59	-5.38	-8.08	-7.28	-18.105	-13.717	-21.739	-16.744
ZINC38627172	-9.7	-8	-9.5	-7.3	-20.16	3.072	8.628	-19.4	-6.27	-5.19	-6.55	-6.02	-18.319	-16.093	-18.122	-14.454
ZINC38702519	-10.3	-8.5	-11.1	-11.4	-17.68	4.718	0.8323	-1.809	-6.07	-5.08	-6.51	-7.52	-20.443	-17.275	-22.149	-19.518
ZINC38702721	-10.2	-9.6	-10.2	-10	-11.78	11.49	4.636	16.77	-4.9	-4.57	-5.32	-5.65	-17.043	-13.712	-17.383	-16.993
ZINC38718384	-11.4	-10.5	-11.5	-11.7	-26.66	16.45	7.518	-9.978	-8.37	-7.06	-8.34	-8.3	-26.491	-22.868	-24.724	-24.513
ZINC38744621	-9.8	-9.4	-9.7	-9.9	-16.48	1.514	-8.733	-18.9	-7.13	-6.75	-7.62	-7.81	-22.279	-18.599	-23.03	-21.443
ZINC38756136	-8.5	-8.4	-8.7	-8.3	-22.31	-3.611	-6.886	-23.15	-6.43	-6.85	-6.31	-6.41	-19.54	-18.675	-24.646	-18.952
ZINC39147148	-9.6	-10.5	-10.1	-10.2	-17.5	8.006	-2.202	-15.38	-9.23	-7.84	-8.46	-9.42	-25.075	-19.446	-27.596	-25.907
ZINC39200090	-9.5	-9.6	-10.3	-8.2	-16.91	-11.14	-15.09	-8.537	-6.84	-5.56	-6.63	-6.46	-21.351	-19.514	-22.613	-17.321
ZINC39217281	-9	-8.5	-9.4	-8.8	-23.4	-24.06	-13.05	-21.7	-7.01	-6.07	-7.05	-7.03	-18.782	-17.045	-19.994	-18.179
ZINC39252397	-9.8	-9.6	-10.4	-9.7	-19.63	6.15	-25.13	-5.841	-8.87	-7.3	-8.53	-8.81	-23.283	-19.221	-24.686	-25.035
ZINC39313362	-9.1	-8.2	-8.9	-8.3	-14.97	-6.78	-7.877	-7.483	-5.44	-4.41	-4.71	-5.28	-18.233	-11.443	-17.621	-13.104
ZINC39359344	-9.1	-6.3	-8	-8	-19.04	4.304	10.06	11.99	-6.16	-4.45	-5.33	-4.95	-15.081	-17.148	-17.108	-15.361
ZINC39361528	-11.2	-11.7	-11	-9.1	-23.7	-24.34	-20.62	-35.38	-8.32	-7.93	-8.35	-8.27	-23.284	-25.705	-24.09	-21.546
ZINC39361709	-12	-11.4	-10.8	-9.3	-30.96	-26.63	-18.44	-24.23	-9.48	-8.33	-7.51	-8.36	-25.733	-24.868	-24.122	-21.952
ZINC39372696	-6	-5.5	-5.8	-6	-4.667	10.37	-0.5332	13.46	-3.26	-3.22	-3.18	-3.58	-13.296	-7.227	-11.027	-8.576
ZINC39408770	-10.5	-10.7	-11.4	-9.5	-15.73	5.908	-0.07313	-9.038	-8.02	-8.12	-8.53	-7.75	-30.396	-29.887	-32.725	-26.996
ZINC39413352	-7.9	-8.3	-8	-7.3	-17.16	-2.445	-5.013	-12.59	-5.99	-5.92	-5.8	-5.41	-19.795	-18.408	-22.14	-15.865
ZINC39440377	-10.3	-9.2	-10.4	-9.4	-23.47	-10.44	-6.649	2.655	-7.53	-6.13	-6.55	-7.06	-23.173	-24.104	-28.587	-21.272
ZINC39447821	-9.8	-7.7	-10.4	-7.6	-12.23	-1.335	-4.118	-6.863	-7.22	-5.61	-8.21	-6.89	-24.166	-21.784	-27.127	-20.177
ZINC39458866	-8.3	-6.5	-8	-6.6	-27.59	0.02689	-8.541	-2.62	-5.06	-4.2	-4.67	-4.62	-15.136	-14.572	-16.175	-12.244
ZINC39463273	-6.7	-7.2	-7.1	-6.8	-20.71	-8.604	-11.53	-11.28	-4.55	-4.86	-5.2	-5.63	-16.313	-17.644	-16.288	-19.514
ZINC39463378	-7.9	-7.5	-8	-6.4	-22.62	-3.416	-2.599	4.938	-5.34	-4.74	-6.1	-4.96	-26.802	-19.85	-23.198	-18.773
ZINC39463463	-6.2	-6.4	-6.8	-5.1	-17.85	-2.799	-5.289	-3.439	-5.53	-4.77	-5.41	-4.44	-18.003	-17.506	-18.505	-14.282
ZINC39478465	-10.6	-6.6	-10.5	-10.6	-22.84	-14.84	-20.07	-30.21	-6.71	-6.33	-7.87	-7.99	-18.036	-16.14	-21.982	-20.408
ZINC39481769	-8.3	-8.8	-10	-8.7	-21.93	10	-0.4881	-2.226	-7.41	-6.58	-7.05	-7.35	-24.671	-18.301	-30.838	-18.52
ZINC39483341	-11.5	-10.5	-10.3	-7.8	-36.16	-11.19	-3.063	13.08	-7.59	-5.64	-6.21	-5.45	-31.07	-23.919	-26.928	-18.528
ZINC39483405	-11.6	-10.3	-10.5	-8.1	-30.8	11.99	-5.68	6.394	-7.36	-5.44	-6.03	-5.91	-32.405	-23.384	-25.168	-20.468
ZINC39484864	-8.7	-7.3	-10.1	-8.4	-12.9	-2.848	-8.119	-3.42	-4.35	-4.15	-4.58	-4.45	-14.934	-16.151	-18.209	-16.956
ZINC39499425	-9.9	-8.3	-9.5	-8.1	-22.64	-16.28	-23.71	-17.23	-6.19	-4.85	-5.61	-5.15	-25.713	-21.243	-23.806	-21.74
ZINC39503913	-7.7	-7.7	-8.4	-7.5	-13.37	0.1096	-9.357	1.383	-4.66	-3.78	-4.8	-4.49	-16.463	-10.621	-16.947	-19.597
ZINC39521431	-9.2	-8.5	-9.9	-7.5	-8.07	27.01	11.42	14.36	-5.14	-4.05	-5.42	-5.48	-21.906	-15.705	-21.044	-17.362
ZINC39521590	-6.4	-6.4	-6.3	-6.3	-11.81	18.95	8.165	15.27	-4.63	-3.17	-4.33	-4.3	-12.67	-13.49	-11.412	-10.175
ZINC39524671	-7.9	-7	-6.9	-8.9	-14.78	20.59	14.52	0.9508	-4.7	-3.81	-4.97	-5.15	-17.356	-19.763	-22.483	-20.369
ZINC39533819	-9.2	-7.7	-9.1	-8	-17.43	18.95	-14.15	0.1043	-6.9	-5.68	-7.72	-6.63	-24.185	-15.756	-29.018	-19.833
ZINC39536209	-10.4	-10.9	-10.8	-11.2	-19.6	-16.51	-17.01	8.118	-7.76	-7.56	-7.96	-8.38	-22.645	-19.83	-21.476	-22.946
ZINC39541492	-10	-9.2	-10.2	-9.7	-26.17	-25.67	-12.35	-20.12	-7.04	-5.28	-7.18	-6.5	-21.156	-18.201	-22.752	-17.284
ZINC39554613	-9.1	-9.2	-10.3	-10	-19.96	22.3	-5.672	19.95	-6.61	-5.97	-6.85	-7.4	-17.811	-17.064	-16.767	-16.817
ZINC39556442	-11.2	-7.6	-10.1	-8.8	-8.029	-2.464	-6.301	4.211	-6.74	-4.86	-7.37	-5.7	-21.851	-21.141	-22.974	-16.137
ZINC39557081	-9.2	-9.4	-10	-8.7	-21.14	4.269	-6.003	6.898	-7.09	-5.36	-7.46	-6.45	-18.128	-19.337	-18.776	-15.174
ZINC39567637	-9.3	-9.4	-9.7	-9.6	-26.5	-2.295	-12.09	-21.05	-6.15	-5.72	-6.6	-6.49	-17.929	-17.337	-17.065	-15.601
ZINC39568639	-8.1	-7.4	-8	-7.5	-14.22	-0.1962	-6.275	-5.142	-5.21	-4.31	-4.52	-4.75	-18.096	-14.758	-16.132	-13.932
ZINC39577191	-9.3	-9.2	-9.8	-7.6	-28.76	17.39	12.48	0.1227	-6.37	-4.92	-6.29	-5.84	-20.001	-16.324	-21.865	-11.769
ZINC39579497	-9	-8.6	-9.1	-9.9	-3.201	-3.405	-0.6221	13.88	-6.09	-6.15	-6.07	-6.67	-20.745	-18.923	-20.056	-18.712
ZINC39667836	-9.2	-8.5	-9.5	-7.3	-9.132	10.13	8.467	7.921	-6.38	-4.26	-7.09	-4.84	-21.691	-20.448	-21.101	-16.357
ZINC39679414	-9.9	-9.9	-9.6	-8.1	-16.92	15.79	-11.77	-6.618	-5.27	-4.64	-5.32	-5.19	-20.695	-17.395	-20.406	-13.004
ZINC39679643	-9.1	-8.4	-10	-9.2	-13.38	-12.38	-19.3	-6.499	-5.25	-4.74	-5.28	-5.98	-18.129	-18.588	-18.626	-19.694
ZINC39691574	-9.8	-9.7	-11.7	-7.9	-29.9	-24.19	-21.03	-12.42	-8.55	-6.74	-9.17	-7.01	-28.47	-25.841	-33.063	-18.456
ZINC39691577	-10.1	-9.9	-11.5	-8	-29.77	-18.44	-13.9	-17.42	-8.58	-6.64	-9.27	-7.1	-27.129	-23.61	-30.94	-17.397
ZINC39710088	-10.4	-9.1	-10.5	-10.3	-26.97	-1.615	-20.35	-16.47	-8.56	-8.57	-9.35	-8.74	-23.647	-22.733	-28.873	-23.688
ZINC39729831	-6	-6.1	-7	-6.8	-10.33	19.99	17.33	17.87	-3.95	-3.44	-4.03	-4.07	-8.871	-9.385	-12.226	-11.837
ZINC39729860	-5.2	-5.3	-6.2	-6.1	-9.389	9.009	8.616	11.36	-4.43	-3.77	-4.92	-4.29	-11.226	-10.9	-12.221	-11.012
ZINC39730393	-9.1	-7.7	-8.8	-9.1	-14.75	19.63	7.266	11.94	-6.03	-6.04	-6.97	-6.79	-12.821	-14.833	-14.989	-18.165
ZINC39730422	-9.2	-7.8	-8.7	-9.7	-14.31	-2.282	-10.77	-3.945	-5.95	-5.88	-6.69	-6.38	-19.557	-17.395	-21.86	-22.649
ZINC39730466	-7.2	-7.1	-6.7	-8	-15.57	16.02	-5.225	14.14	-5.45	-4.82	-5.69	-5.85	-19.325	-21.464	-15.174	-15.729
ZINC39730859	-8.8	-7.1	-8.8	-8.2	-9.512	-7.694	-7.403	-10.17	-5.12	-4.62	-5.21	-5.08	-15.168	-12.139	-15.822	-13.358
ZINC39738912	-9.1	-8.5	-9.3	-8.8	-23.64	-5.454	-15.58	-3.982	-7.73	-6.69	-7.78	-6.99	-24.534	-23.463	-24.971	-20.146
ZINC39765670	-8.8	-6.7	-7.7	-8.4	-5.149	-3.015	-7.708	2.797	-5.29	-4.78	-5.51	-5.62	-15.32	-11.981	-12.126	-15.169
ZINC39778800	-8.5	-7.4	-8.8	-9.7	-17.92	18.45	-15.01	0.4281	-5.64	-5.74	-6.12	-6.08	-15.542	-15.724	-19.24	-20.455
ZINC39835130	-10.4	-6.5	-9.6	-8.6	-13.92	7.335	11.11	9.725	-7.26	-6.67	-8.13	-7.61	-25.658	-18.005	-24.297	-17.504
ZINC39835241	-9.4	-7.7	-9.8	-9.5	-13.83	-3.02	-0.7151	-4.528	-6.91	-6.16	-7.18	-7.95	-20.833	-16.284	-24.39	-18.682
ZINC39835250	-10.4	-7.4	-11.2	-8.1	-28.19	14.97	-1.437	8.525	-8.3	-7.15	-8.04	-7.19	-27.782	-21.314	-25.716	-19.489
ZINC39846801	-10.2	-10.9	-11.6	-10.8	-16.92	-6.983	-19.21	-21.91	-6.69	-6.75	-7.19	-8.42	-20.337	-19.96	-23.957	-21.469
ZINC39848801	-10.2	-6.6	-8.6	-9.2	-24.81	12.84	-13.61	-18.79	-7.32	-6.56	-7.73	-6.68	-24.511	-23.926	-28.279	-21.193
ZINC39853924	-9.2	-7.7	-9.7	-8.7	-16.51	-18.27	-22.71	-9.114	-6.37	-5.01	-6.58	-6.01	-25.887	-23.511	-25.733	-21.719
ZINC39870724	-9.3	-8	-9	-7.9	-20.68	-10.11	-13.52	-13.97	-5.79	-4.7	-6.45	-5.21	-17.378	-14.55	-16.48	-9.996
ZINC39870915	-9.8	-8.8	-9.5	-8.8	-23.93	-7.33	-6.597	4.312	-6.19	-5.82	-6.5	-6.21	-17.393	-14.447	-20.701	-15.414
ZINC39886201	-9.9	-9.8	-10.2	-8.7	-27.24	3.233	-1.373	1.095	-6.37	-6.25	-6.91	-5.53	-18.875	-15.094	-19.896	-14.402
ZINC39886396	-5.1	-3.8	-5.5	-4.8	-12.09	50.62	-10.28	13.91	-4.58	-4.49	-4.39	-4.14	-7.994	-6.192	-10.193	-9.782
ZINC39886398	-5.6	-5.5	-5.3	-5	-5.837	19.49	-8.706	11.58	-4.34	-4.23	-4.2	-3.82	-6.959	-4.625	-9.847	-8.606
ZINC39887082	-5.4	-5.7	-4.9	-5.8	-3.226	2.397	-8.514	26.67	-4.03	-3.57	-3.57	-3.85	-6.502	-3.893	-4.406	-9.565
ZINC39887188	-7.9	-8.1	-8.1	-7.7	-23.58	-4.241	-16.44	-3.233	-5.12	-4.59	-5.12	-4.91	-27.133	-23.061	-25.616	-26.643
ZINC39887196	-7.9	-6.8	-7.9	-7.9	-18.93	283.8	-9.767	0.5583	-5.99	-4.99	-5.43	-5.59	-22.893	-15.256	-22.046	-21.029
ZINC39887241	-7	-7	-7	-7.7	-23.65	-5.696	1.844	-0.189	-5.81	-5.49	-5.58	-5.47	-21.672	-14.454	-18.769	-18.511
ZINC39887380	-5.7	-5.8	-6.5	-6.4	-12.94	20.24	-7.219	16.33	-5.1	-4.67	-4.79	-4.48	-17.331	-15.52	-22.561	-15.158
ZINC39891661	-10.1	-9.7	-10.9	-10.4	-15.54	-0.498	-8.233	-4.538	-6.68	-6.59	-7.38	-7.59	-20.767	-19.165	-22.476	-22.254
ZINC39898180	-9.2	-7.3	-9	-7.1	-24.29	-7.924	-14.08	4.102	-7.27	-5.55	-5.96	-5.59	-25.719	-16.314	-26.098	-17.957
ZINC39898785	-10.7	-7.3	-11.3	-9	-24.55	15.27	-11.15	14.84	-7.18	-5.13	-6.9	-5.8	-28.355	-24.512	-25.127	-20.901
ZINC39898857	-10.3	-10.2	-11.2	-7.3	-26.47	3.121	3.028	6.446	-7.17	-4.51	-7.08	-5.5	-23.169	-18.393	-25.983	-19.85
ZINC39898962	-7.1	-5.7	-7.4	-8.1	-15.27	15.08	13.82	13.17	-5.33	-4.59	-5.22	-5.67	-23.853	-21.681	-27.263	-27.052
ZINC39898981	-9.9	-5.4	-10.5	-7.1	-26.83	15.6	11.44	12.1	-7.21	-4.72	-6.92	-5.3	-31.798	-25.083	-37.933	-33.008
ZINC39899319	-11.3	-10.2	-10.4	-8	-17.77	11	2.97	11.86	-7.9	-5.97	-7.84	-7.19	-20.447	-17.073	-21.76	-18.257
ZINC39915901	-8.9	-6.5	-8.4	-8.4	-14.66	-7.583	-20	-14.59	-6.7	-5.08	-6.63	-6.88	-23.63	-18.195	-24.215	-22.839
ZINC39915913	-7.9	-6.4	-8.8	-8.9	-12.16	-4.2	-18.04	-11.98	-6.92	-5.82	-6.74	-7.79	-21.704	-18.814	-23.529	-20.112
ZINC39919048	-6.8	-6.8	-6.6	-6.9	-11.7	36.82	41.22	31.51	-5.31	-4.61	-5.4	-6.85	-22.682	-11.83	-14.263	-17.998
ZINC39940343	-11.7	-10.7	-11.6	-9.7	-28.27	-3.429	-7.262	-6.611	-7.24	-6.47	-6.99	-6.94	-25.121	-21.021	-23.363	-18.234
ZINC39971361	-9.9	-9.8	-10.9	-10.8	-22.13	-1.797	-3.575	-12.7	-5.9	-5.44	-7.2	-6.62	-21.934	-20.32	-18.319	-20.385
ZINC39975142	-8.4	-8.2	-9.1	-8.5	-20.83	-10.32	-5.433	-15.42	-5.77	-5.79	-6.08	-6.71	-19.863	-18.936	-19.825	-17.205
ZINC39991239	-7.8	-6.9	-8.3	-7.3	-21.45	11.98	-4.257	8.566	-6.69	-5.88	-6.17	-6.14	-31.499	-21.49	-28.506	-24.553
ZINC39999902	-7.4	-5.7	-7.8	-7.1	-15.81	0.7796	4.96	16.99	-7	-7.35	-7.14	-7.11	-22.686	-18.141	-19.484	-16.884
ZINC39999904	-7.4	-6.6	-8.2	-7	-17.17	4.857	14.13	20.19	-7.21	-6.99	-7.89	-7.24	-22.816	-18.747	-21.084	-16.655
ZINC40003266	-8.7	-4.8	-6.3	-6.5	-17.08	33.37	0.7467	12.77	-6.43	-4.52	-5.85	-5.89	-17.83	-9.58	-18.186	-19.616
ZINC40003428	-10	-5.8	-7	-6.8	-11.8	41.35	-12.38	29.5	-7.17	-4.94	-6.54	-5.95	-18.049	-11.122	-18.006	-17.674
ZINC40003433	-8.9	-5.2	-5.5	-9.5	-16.42	51.34	-4.85	34.42	-5.88	-4.82	-6.73	-5.97	-22.697	-11.437	-23.119	-19.024
ZINC40022711	-5.7	-4.5	-6.2	-6.9	-11.78	2.134	7.979	8.744	-3.93	-3.64	-4.35	-4.89	-5.945	-3.329	-7.355	-7.657
ZINC40028681	-8.3	-4.6	-6.3	-6.8	-7	48.07	0.281	42.67	-4.77	-4.35	-4.47	-4.83	-7.925	-3.677	-7.39	-7.87
ZINC40030200	-9.3	-8.3	-9.5	-9.4	-23.47	4.834	2.507	3.311	-6.67	-6.05	-7.41	-7.86	-29.158	-26.505	-26.702	-24.704
ZINC40030258	-8.8	-8.3	-9.6	-10.1	-22.07	2.857	0.3089	-1.643	-6.98	-5.79	-6.7	-7.19	-21.417	-23.688	-23.132	-21.177
ZINC40046414	-8	-5.5	-7.3	-5	-13.39	-16.55	-13.44	-10.81	-5.59	-5.26	-5.91	-4.53	-13.79	-11.191	-14.429	-13.233
ZINC40047366	-7.6	-7.1	-8.4	-7	-14.51	-1.701	-5.632	-4.789	-6.05	-5.01	-5.67	-5.24	-18.893	-12.843	-22.892	-15.026
ZINC40047738	-9	-7.1	-9.1	-7.6	-16.78	-13.55	-6.734	-7.825	-6.41	-5.34	-5.96	-5.28	-20.636	-16.33	-18.61	-14.314
ZINC40053817	-7.4	-5.9	-6.2	-6.3	-9.242	58.17	-2.15	54.35	-4.46	-3.8	-4.32	-5.01	-11.653	-5.004	-10.866	-12.59
ZINC40053845	-10.5	-8.5	-9.8	-7.9	-16.94	-3.465	-13.05	-8.709	-6.54	-5.51	-6.03	-5.94	-16.071	-11.604	-22.841	-17.811
ZINC40055158	-9.5	-7.5	-9.7	-9	-19.84	-3.473	-11.06	-3.367	-8.34	-6.72	-7.04	-7.53	-17.555	-18.991	-23.957	-19.671
ZINC40067299	-8.7	-9.6	-9	-9.2	-20.23	-21.18	-8.859	-24.56	-6.86	-7.27	-7.03	-7.03	-22.743	-19.583	-20.94	-19.63
ZINC40068730	-8.8	-8.7	-9.1	-8.7	-12.19	9.766	-10.02	5.07	-5.24	-4.54	-5.32	-5.46	-15.592	-15.114	-15.734	-13.869
ZINC40077039	-6.9	-6.5	-6.5	-6.2	-11.51	-5.451	-5.362	-3.092	-5.45	-4.48	-5.53	-5.1	-15.426	-11.9	-15.707	-13.95
ZINC40082542	-7.3	-5.9	-6.9	-7.3	-15.03	50.4	-7.55	7.688	-6.63	-5.73	-6.01	-5.44	-26.379	-19.71	-22.082	-18.904
ZINC40084780	-10.4	-9	-8.9	-7.8	-14.73	-6.654	-17.22	-15	-7.17	-5.79	-6.36	-6.21	-21.206	-20.112	-20.945	-16.59
ZINC40093315	-8.3	-6.8	-8.8	-8.5	-17.85	-7.435	-17.81	-5.514	-6.26	-4.81	-6.27	-6.51	-18.439	-14.771	-25.737	-21.555
ZINC40097176	-9.2	-6.7	-9.1	-8.2	-21.65	-5.226	-19.77	-12.68	-6.12	-5.23	-6.75	-6.15	-21.962	-14.825	-23.836	-21.346
ZINC40097196	-9.1	-6.7	-9.1	-8.2	-21.47	-16.17	-10.19	-22.66	-6.38	-5.13	-6.81	-6.25	-20.468	-16.282	-21.245	-20.162
ZINC40102665	-9.4	-9.4	-8.7	-10.1	-20.11	9.328	-1.722	-9.451	-7.17	-7.71	-7.04	-6.26	-26.218	-18.957	-24.325	-22.515
ZINC40109082	-9.6	-9	-10.5	-9.2	-22.54	5.896	1.692	-1.268	-6.54	-6.38	-7.32	-7.53	-22.689	-19.649	-22.364	-20.317
ZINC40109398	-8.7	-7.8	-11	-9.1	-18.67	7.207	-1.347	-3.023	-6.3	-5.11	-7.06	-7.12	-22.266	-15.667	-23.579	-17.763
ZINC40109609	-10.4	-9.5	-10.2	-8.8	-24.47	-19.82	-16.73	-24.27	-8.25	-6.84	-7.94	-6.74	-31.847	-22.278	-29.127	-20.026
ZINC40110235	-10.5	-10.1	-10.3	-9.3	-22.85	-9.891	-6.98	-15	-8.07	-7.07	-7.04	-6.77	-24.328	-19.053	-22.01	-16.148
ZINC40114075	-9.2	-9.9	-10.2	-9.1	-22.31	-5.865	-2.147	-25.03	-6.57	-6.1	-7.41	-6.84	-20.551	-17.34	-23.566	-15.952
ZINC40116896	-7.7	-6.5	-9.2	-8.2	-13.53	-6.802	-14.51	-10.79	-5.06	-3.44	-5.67	-5.04	-17.386	-13.386	-16.867	-17.227
ZINC40117481	-9	-7.4	-9.5	-8.7	-17.8	-1.413	-10.12	-9.077	-6.47	-5.04	-6.32	-6.12	-19.05	-16.969	-21.604	-18.465
ZINC40117513	-8.6	-10	-8.8	-8.3	-21.52	-0.5162	-6.411	8.376	-6.77	-6.81	-7.21	-6.07	-16.95	-19.314	-17.723	-17.302
ZINC40118107	-10.2	-10.1	-9.8	-9.4	-23.95	-1.825	-11.57	-12.15	-6.86	-6.11	-6.21	-6.72	-17.503	-16.736	-21.037	-19.091
ZINC40123139	-8.6	-9.2	-9.3	-8.4	-23.38	-16.72	-8.103	-16.16	-6.25	-6.18	-6.29	-6.34	-17.671	-17.661	-19.781	-16.209
ZINC40124136	-9.1	-8.2	-9.6	-8	-28.31	-3.685	4.262	-4.54	-6.39	-6.49	-6.7	-6.24	-20.413	-18.755	-23.762	-16.087
ZINC40124170	-9.6	-7.8	-9.5	-8.3	-30.4	4.51	1.109	-6.371	-6.63	-4.7	-6.46	-5.93	-22.153	-13.964	-24.876	-16.738
ZINC40124297	-9.4	-8.3	-9.6	-7.3	-21.54	7.392	-1.372	8.643	-6.49	-5.84	-6.41	-5.81	-17.023	-14.052	-21.509	-13.741
ZINC40124482	-10.3	-8.7	-10.4	-9.3	-19.6	-20.48	-15.41	-21.49	-6.21	-5.15	-6.18	-6.02	-24.158	-19.001	-23.067	-20.461
ZINC40125750	-8	-6.4	-9.4	-8.4	-12.33	4.987	-9.613	-1.377	-5.45	-4.55	-5.85	-6.09	-17.081	-13.319	-16.5	-18.262
ZINC40126428	-11.7	-11	-11.8	-10.6	-33.74	-1.793	-10.27	-31.12	-7.64	-7.7	-7.33	-7.1	-27.458	-23.209	-28.274	-22.069
ZINC40126518	-11.1	-10.4	-11.8	-10.6	-36.81	-8.647	-16.87	-21.98	-7.25	-6.06	-7.04	-7.62	-23.583	-20.244	-23.96	-21.974
ZINC40126744	-11	-10.4	-10.7	-11.1	-28.05	-8.529	-12.14	-4.427	-6.87	-5.37	-6.62	-7.23	-23.967	-19.443	-26.866	-19.793
ZINC40127249	-9.9	-7.8	-9.9	-10.2	-25.52	-8.512	-13.69	-21.02	-7.58	-6.56	-7.65	-7.83	-23.407	-20.388	-23.696	-23.233
ZINC40135012	-9.8	-8.4	-10.3	-8.6	-27.84	-20.15	3.555	-14.5	-7.27	-5.44	-7.77	-7.95	-23.907	-23.595	-24.255	-23.965
ZINC40139798	-10.1	-10.2	-11.1	-8.5	-37.77	-5.469	-9.467	-0.8746	-6.38	-5.99	-7.3	-6.15	-19.699	-18.337	-20.205	-15.407
ZINC40144082	-7.8	-5.7	-6.2	-6.3	-11.77	-0.6512	-5.797	-3.045	-4.95	-3.63	-4.91	-3.84	-20.161	-13.373	-15.088	-15.066
ZINC40144131	-8.1	-4.2	-6.9	-8.1	-9.531	11.55	-15.87	7.11	-6.06	-5.03	-4.71	-5.13	-13.068	-12.187	-14.2	-20.414
ZINC40147929	-6.9	-7.5	-7.7	-8.3	-22.12	-9.217	-18.21	1.999	-5.01	-4.53	-5.07	-5.06	-20.593	-17.725	-18.081	-20.111
ZINC40147983	-6.8	-6.5	-6.6	-7.5	-13.05	7.943	-6.406	16.56	-5.66	-3.66	-4.81	-5.19	-25.827	-8.764	-19.919	-15.152
ZINC40161162	-9.5	-6.7	-8.6	-7.7	-26.28	-4.834	-7.109	-3.5	-4.77	-4.01	-5.05	-5.26	-19.815	-15.728	-17.752	-14.877
ZINC40167302	-11	-10.1	-10.6	-8.6	-31.46	-5.237	-8.396	-2.818	-7.98	-7.24	-8	-7.47	-26.588	-27.663	-28.576	-22.691
ZINC40176143	-10.5	-9.9	-10.4	-9.9	-22.35	-4.534	-7.874	-6.728	-7.77	-7.74	-7.74	-8.37	-24.944	-21.567	-28.292	-20.977
ZINC40188100	-9.9	-9	-9.7	-9.2	-13.96	13.65	7.558	8.817	-5.04	-4.66	-5.17	-5.53	-19.402	-15.947	-18.794	-16.106
ZINC40215528	-7.4	-7.4	-7.8	-8.1	0.6521	4.273	-12.84	3.973	-4.09	-3.71	-4.15	-4.31	-21.622	-16.38	-23.829	-21.153
ZINC40224134	-7.2	-6.8	-7.3	-7.6	2.716	8.589	0.9467	2.803	-3.9	-3.18	-4.28	-4.05	-20.3	-14.019	-20.151	-16.817
ZINC40225108	-7.6	-7.8	-8.8	-7.6	-11.28	-9.69	-8.688	-5.041	-4.1	-3.94	-4.28	-4.53	-19.775	-16.017	-19.043	-17.872
ZINC40231543	-8.7	-8.1	-9.1	-8.6	-19.25	-3.616	-5.194	-7.52	-6.04	-5.48	-6.33	-6.42	-25.087	-18.884	-22.505	-19.955
ZINC40262264	-8.5	-7.9	-8.8	-8.6	-19.35	-10.02	-9.066	-15.45	-5.64	-5.58	-5.9	-6.2	-25.488	-24.298	-24.233	-19.19
ZINC40285466	-8.3	-8.6	-9.3	-8.5	-24.29	-19.55	-8.921	-20.41	-5.1	-4.8	-5.14	-5.5	-18.603	-14.463	-19.15	-13.569
ZINC40285601	-7.5	-6.9	-9.2	-8.4	-20.14	-7.219	-8.402	-6.855	-4.97	-4.56	-4.79	-4.91	-57.253	-56.611	-59.303	-58.367
ZINC40285739	-9	-8.7	-9.8	-9.6	-18.33	-2.182	-12.87	-26.45	-5.37	-4.8	-5.34	-5.69	-20.197	-16.3	-19.337	-18.423
ZINC40285831	-8	-8.3	-8.7	-8.6	-17.95	-3.683	-2.431	-5.539	-4.74	-4.97	-4.82	-4.83	-19.465	-12.336	-15.674	-14.685
ZINC40342735	-9.1	-7	-7.5	-6.8	-19.74	2.509	-2.926	-2.519	-5.91	-4.98	-5.94	-4.94	-19.539	-18.953	-22.613	-17.078
ZINC40374278	-6.5	-5.8	-7.3	-8.8	-16.89	13.86	26.57	7.325	-5.21	-3.91	-5.19	-5.72	-11.785	-9.851	-12.082	-20.145
ZINC40385711	-10.7	-9.2	-10.3	-8	-19.63	-5.261	-16.55	-5.779	-6.86	-5.51	-7.24	-6.66	-21.072	-21.899	-20.116	-18.707
ZINC40385733	-11.1	-8	-10.4	-8.6	-22.6	-7.862	-8.06	-12.74	-6.53	-5.28	-6.63	-7.13	-20.342	-23.931	-21.645	-23.501
ZINC40438613	-8.5	-8.1	-8.9	-9.1	-22	-5.421	-13.74	-24.9	-6.71	-5.88	-6.47	-6.44	-20.934	-18.432	-20.523	-18.095
ZINC40447261	-8.4	-7.6	-8.7	-8	-16.73	-15.65	-5.139	0.2979	-6.78	-6.11	-6.73	-6.78	-26.288	-23.366	-25.102	-21.246
ZINC40475380	-5.7	-5	-6	-7.8	-15.36	2.577	0.1579	5.503	-5.36	-4.21	-4.75	-5.33	-17.408	-20.434	-18.971	-18.642
ZINC40475400	-7.3	-5.2	-6.5	-6.6	-18.8	7.046	4.56	3.954	-5.58	-3.85	-5.02	-4.8	-19.082	-16.368	-17.714	-12.747
ZINC40475833	-7.3	-5.8	-7.5	-6.5	-10.78	6.529	1.559	6.854	-5.77	-4.95	-5.71	-5.21	-22.569	-18.385	-21.543	-16.419
ZINC40475893	-6.7	-5.1	-7	-5.3	-13.5	-0.4426	2.272	-4.342	-6.14	-5.47	-6.35	-5.45	-18.279	-16.967	-24.398	-12.29
ZINC40475933	-7.1	-6.4	-7.8	-5.9	-9.205	12.33	-1.963	5.074	-5.46	-4.22	-5.15	-4.84	-22.891	-18.207	-21.453	-17.673
ZINC40522692	-9.7	-7.5	-8.9	-9.4	-18.17	-3.584	-15.56	0.3814	-7.26	-5.39	-7.45	-7.62	-26.415	-20.692	-25.576	-21.092
ZINC40548399	-9	-9.7	-9.7	-9.5	-22.86	-13.05	-17.81	-12.92	-6.61	-6.15	-6.57	-6.67	-20.935	-18.522	-20.827	-18.956
ZINC40555797	-10.1	-10.8	-10.3	-10.5	-24.09	1.728	-6.392	-13.03	-6.62	-6.61	-6.53	-7.15	-20.571	-21.441	-21.297	-20.389
ZINC40557188	-7.8	-6.7	-8.3	-7.3	-7.12	0.7989	-5.326	-0.7399	-4.59	-3.67	-4.28	-3.92	-16.833	-12.615	-13.784	-10.617
ZINC40562852	-10.1	-9.3	-10	-10.2	-17.93	14.41	10.47	-12.5	-5.91	-6.03	-6.65	-7.3	-15.21	-16.777	-20.891	-17.592
ZINC40566597	-5.3	-5.7	-5.8	-4.8	-24.8	-15.5	-14.21	-12.72	-4.41	-4.39	-4.92	-4.36	-16.764	-15.556	-18.115	-13.419
ZINC40605202	-7.7	-7.9	-7.2	-7	-13.76	-18.78	-19.25	-12.25	-4.75	-4.3	-4.68	-4.77	-11.373	-9.081	-17.125	-11.807
ZINC40622826	-7.1	-7.3	-7.2	-7.3	-15.01	-10.11	-14.58	-9.464	-5.1	-5.14	-5.77	-5.54	-17.157	-16.184	-15.341	-14.799
ZINC40692939	-8.2	-8.9	-8.9	-7.6	-18.32	-4.105	-0.8139	8.1	-6.7	-5.65	-6.79	-5.99	-21.173	-18.556	-22.243	-15.972
ZINC40692943	-8	-8.9	-8.9	-7.8	-17.11	-4.712	-5.167	-6.453	-6.63	-6.15	-7.1	-6.1	-20.625	-19.736	-19.321	-16.105
ZINC40693136	-8.6	-7.9	-8.6	-7.5	-21.54	-3.828	-4.321	1.154	-6.75	-5.89	-7.09	-6.8	-21.789	-18.356	-19.039	-16.593
ZINC40724580	-8.2	-8.4	-8.8	-9.9	-27.18	-18.67	-3.824	-8.854	-5.53	-5.16	-6.17	-7.04	-28.984	-22.684	-28.27	-22.099
ZINC40731376	-8.5	-8.4	-9.4	-7.1	-20.7	-12.65	-7.434	-1.875	-5.82	-5.43	-6	-5.72	-16.392	-15.086	-14.391	-12.627
ZINC40804624	-8.2	-9.4	-9.2	-8	-19.37	6.282	-2.614	2.213	-6.8	-6.24	-6.85	-6.53	-20.517	-16.777	-18.52	-20.224
ZINC40857555	-9.7	-10.2	-9.9	-10	-28.37	-27.3	-28.99	-11.5	-7.04	-6.66	-6.52	-6.81	-23.414	-23.001	-23.702	-19.828
ZINC40871224	-11.8	-13.1	-13.5	-9.5	-25.44	16.67	-2.201	-10.76	-6.51	-5.33	-6.8	-5.78	-23.804	-19.174	-22.669	-19.664
ZINC40880546	-8	-7.9	-8.3	-8.4	-22.19	-15.64	-12.35	-18.24	-5.9	-5.74	-6.02	-6.17	-20.408	-19.129	-18.627	-19.083
ZINC40882400	-7.9	-8	-7.8	-8.2	-26.2	-25.42	-11.57	-18.45	-5.64	-5.81	-6.04	-6.73	-22.538	-18.783	-24.177	-20.103
ZINC40925650	-9.1	-9.1	-9.5	-9.2	-21.77	-0.2157	-20.42	-21.29	-6.33	-6.64	-6.54	-6.91	-18.042	-19.566	-17.37	-18.37
ZINC40940954	-8.3	-7.1	-8	-7.8	-5.185	-3.914	2.894	1.181	-4.36	-4.28	-4.42	-4.61	-15.228	-15.292	-19.228	-16.645
ZINC40942147	-9.2	-8.9	-9.4	-8.4	-18.6	-12.77	-11.36	-2.639	-5.8	-5.5	-6.72	-5.88	-25.56	-21.429	-20.855	-19.163
ZINC40965664	-10.4	-10.7	-10.8	-9.7	-24.88	-14.93	-4.133	-17.71	-6.87	-6.75	-7.17	-7.47	-20.94	-20.772	-21.173	-20.812
ZINC41027364	-8.1	-8.3	-9.1	-8.1	-22.15	-8.339	-13.96	-8.477	-5.3	-4.66	-5.98	-4.92	-20.21	-13.641	-19.256	-12.15
ZINC41065689	-8.3	-8.3	-9	-8.6	-19.99	-27.55	-8.318	-5.197	-5.97	-5.51	-6.98	-6.52	-21.353	-18.995	-21.137	-16.844
ZINC41065728	-9.2	-8.9	-8.9	-9.2	-22.03	-8.746	-9.743	-5.591	-6.81	-6.05	-6.86	-6.23	-24.579	-23.99	-26.207	-25.15
ZINC41069681	-9	-8.7	-8.5	-8.5	-20.57	-26.46	-3.367	-18.48	-7	-6.61	-7.41	-6.41	-22.048	-20.451	-22.302	-20.767
ZINC41091801	-6.6	-7.3	-6.9	-5.9	-18.7	-4.673	-2.309	0.3702	-5.06	-5.22	-5.95	-5.29	-25.08	-20.857	-22.573	-17.951
ZINC41095402	-8.3	-8.8	-8.6	-7.5	-16.63	-2.851	1.243	1.041	-5.83	-6.18	-6.33	-5.53	-20.134	-16.586	-17.128	-17.151
ZINC41138753	-9.3	-8.9	-9.4	-9	-21.77	-19.05	-4.245	-10.19	-5.66	-5.43	-5.76	-6.01	-21.574	-18.054	-21.584	-17.719
ZINC41223811	-8.2	-8.7	-9.2	-8.9	-17.49	-11.87	-14.18	-17.52	-5.95	-6.35	-6.73	-7.01	-13.696	-15.033	-16.226	-13.83
ZINC41231786	-10	-9.6	-10.4	-9.5	-20.07	-4.289	-7.648	-17.01	-6.06	-6.9	-6.57	-6.81	-24.787	-21.488	-21.76	-22.474
ZINC41231881	-10.3	-9.6	-10.7	-8.9	-25.42	-6.99	-5.946	-13.44	-6.24	-6.23	-6.54	-6.13	-21.351	-16.138	-19.176	-17.193
ZINC41231893	-9.8	-8.2	-9.9	-9.7	-20.57	-29.09	0.3971	-10.93	-6.5	-6.14	-6.46	-6.71	-21.545	-18.752	-22.458	-19.341
ZINC41372717	-9.8	-9.4	-9.4	-10	-22.64	-3.445	-8.928	-4.558	-6.52	-6.66	-6.5	-6.39	-20.123	-17.354	-15.856	-17.651
ZINC41373158	-9	-9.7	-9.1	-7.7	-18.94	-9.344	-11.9	-3.303	-6.47	-7.4	-6.35	-6.05	-20.81	-17.217	-18.471	-15.935
ZINC41373401	-9.8	-10	-10.2	-10.2	-20.92	9.897	-1.311	-15.81	-6.54	-7.7	-7.53	-7.02	-30.22	-21.93	-26.692	-21.627
ZINC41393893	-9.5	-10	-10.2	-8.7	-23.9	-12.37	-14.65	-13.03	-6.9	-6.81	-7.35	-6.98	-20.879	-19.601	-22.852	-18.685
ZINC41393978	-8.1	-9.1	-9.3	-7.6	-21.75	-12	-9.719	-4.435	-5.47	-5.6	-5.79	-5.46	-16.16	-14.305	-18.727	-14.732
ZINC41394345	-7.7	-8.5	-8.2	-7.2	-19.23	-10.24	-10.58	-14.29	-5.46	-6.23	-5.69	-5.2	-15.526	-15.851	-16.966	-15.827
ZINC41459371	-8.4	-7.6	-8.8	-7.9	-16.54	-10.18	2.287	-17.64	-4.78	-4.37	-5.25	-5.19	-17.158	-17.309	-18.397	-15.5
ZINC41462184	-7.7	-7.6	-7.6	-7.3	-23.73	-2.009	-5.063	-20.78	-5.76	-5.06	-5.62	-5.57	-18.637	-18.2	-17.158	-16.815
ZINC41462573	-9.2	-9.1	-9.4	-9.4	-26.23	-28.79	-17.52	-19.35	-5.93	-5.62	-5.91	-6.45	-22.194	-21.394	-21.159	-22.88
ZINC41565862	-9.2	-9.4	-9.5	-8.4	-21.63	-19.35	-3.553	-3.255	-5.96	-5.8	-6.72	-6.02	-28.994	-24.235	-28.076	-21.471
ZINC41572231	-9.7	-8.8	-9.8	-8.6	-17.49	-5.959	-2.919	-2.959	-6.93	-6.1	-6.82	-7.68	-22.055	-24.849	-20.876	-24.075
ZINC41573368	-8.6	-8.4	-8.8	-8.6	-24.11	-14.73	-0.9851	-26.78	-7.35	-7.39	-7.47	-7.64	-23.232	-19.638	-24.665	-19.853
ZINC41575308	-8.8	-8.3	-9.4	-9	-13.8	2.597	-4.687	-8.679	-6.11	-6.11	-6.51	-6.12	-16.561	-15.912	-18.536	-16.897
ZINC41585155	-11.3	-9.6	-10	-11.4	-18.17	6.475	-8.032	2.025	-5.7	-5.75	-5.5	-6	-26.27	-17.529	-23.945	-17.604
ZINC41606743	-9.3	-9.8	-10	-8.6	-23.12	-6.638	-11.46	-4.531	-7.05	-7.01	-6.95	-7.05	-24.853	-22.211	-22.013	-23.582
ZINC41627140	-10.6	-10.8	-10.5	-10.3	-23.96	-8.708	-1.719	-3.449	-7.31	-8.15	-7.55	-7.5	-21.467	-19.839	-20.865	-19.383
ZINC41628272	-10.1	-10.4	-11.1	-11	-27.08	-2.856	-8.959	-21.67	-7.43	-6.91	-7.6	-7.74	-22.907	-24.11	-20.948	-22.443
ZINC41656685	-7.5	-6.7	-7.4	-7.2	-4.902	18.84	3.372	10.7	-3.43	-3.48	-4.15	-3.72	-8.368	-7.822	-11.915	-9.579
ZINC41666851	-8.8	-8.8	-9	-9.7	-28.17	-17.99	-15.28	-22.3	-5.85	-6.24	-6.07	-6.62	-21.248	-21.213	-22.684	-20.396
ZINC41691388	-8.7	-9.3	-8.7	-8.8	-15.64	-6.845	-7.086	-10.48	-5.32	-5.87	-5.06	-5.2	-12.59	-13.266	-13.63	-14.094
ZINC41750114	-6.4	-6.6	-8	-7.3	-8.849	-12.69	-9.044	-7.614	-3.58	-3.49	-4.08	-3.63	-12.936	-16.336	-13.837	-15.592
ZINC41750144	-7.3	-6.9	-8.1	-7.3	-8.037	-0.1088	8.897	1.135	-4.46	-4.31	-5.06	-4.56	-10.806	-15.288	-13.095	-12.275
ZINC41752860	-6.4	-6.9	-7.9	-6	-9.573	-4.985	-4.739	-6.025	-4.28	-4.1	-4.3	-4.48	-13.547	-13.371	-18.138	-15.322
ZINC41753125	-7.3	-7.4	-7.7	-6.9	-10.16	-6.664	-14.16	-11.48	-4.04	-4.2	-4.36	-3.84	-10.449	-10.662	-13.666	-9.539
ZINC41753215	-7.3	-7.2	-7.8	-6.9	-10.92	1.765	-3.453	8.105	-3.94	-3.08	-4.19	-4.3	-9.373	-8.577	-13.689	-8.481
ZINC41753287	-7.2	-6	-8	-6.7	-5.146	-3.219	-7.505	-4.515	-3.43	-3.55	-3.6	-3.69	-11.887	-8.357	-10.479	-9.047
ZINC41758393	-7.1	-6.5	-7.2	-6.2	-10.15	4.168	5.559	2.103	-4.09	-3.76	-3.68	-3.76	-13.104	-9.357	-12.811	-11.539
ZINC41770036	-6.5	-6.3	-7.2	-6.7	-7.806	6.732	-3.433	13.59	-5.06	-4.45	-5.62	-4.43	-10.873	-10.832	-12.051	-10.579
ZINC41790291	-7.2	-5.1	-7.4	-5.1	-13.21	-1.349	-7.356	-6.521	-4.94	-4.38	-5.22	-4.68	-16.02	-13.051	-16.325	-15.836
ZINC41790463	-7.5	-4.7	-8.1	-6.9	-11.45	-1.231	-5.496	-0.5757	-3.65	-2.79	-3.94	-3.42	-13.509	-12.146	-16.808	-13.584
ZINC41890271	-7.2	-6.8	-8.3	-7.7	-18.29	-12.82	-5.725	-15.51	-3.8	-3.09	-3.9	-5.04	-12.033	-12.019	-13.008	-13.989
ZINC41896966	-6.5	-4.5	-5	-5.4	-5.899	5.104	-6.706	-4.169	-3.38	-2.62	-3.55	-3.33	-8.428	-7.417	-10.016	-9.359
ZINC41906848	-8.4	-6.6	-7.7	-7.7	-16.61	7.421	0.6345	4.089	-4.36	-3.04	-4.65	-4.53	-16.235	-15.025	-16.735	-17.225
ZINC41910746	-6.2	-7.7	-7.2	-6.4	-12.34	-5.193	-3.127	-5.448	-3.67	-3.29	-4.9	-4.12	-13.76	-16.359	-19.135	-14.876
ZINC41937640	-6.1	-5.7	-6.5	-6	-12.15	-6.929	-0.7792	-8.327	-4.25	-3.56	-4.46	-3.99	-33.609	-33.383	-37.92	-32.438
ZINC41948029	-7.6	-7.8	-8.2	-8.2	-18.87	-15.58	-16.49	-16.08	-5.05	-5.6	-5.26	-5.07	-21.36	-19.759	-24.063	-21.289
ZINC41949160	-6.8	-6.6	-7.2	-6.6	-12.91	-0.2705	-7.95	-8.117	-4.36	-3.59	-4.26	-4.32	-18.963	-16.709	-16.769	-16.097
ZINC41958079	-8.2	-8.1	-8.8	-8.6	-19.75	-13.19	-5.904	-11.09	-4.54	-4.46	-4.86	-4.79	-18.906	-17.509	-20.602	-17.533
ZINC41986889	-7.3	-5.8	-8.9	-7.8	-12.21	4.218	-3.831	14.55	-4.17	-3.01	-4.55	-4.39	-14.67	-12.805	-18.279	-14.051
ZINC42015639	-8.1	-9	-9.3	-8.3	-26.72	-7.754	-11.27	-7.353	-5.51	-5.37	-5.84	-5.25	-23.359	-19.773	-28.018	-13.906
ZINC42029108	-9.3	-9.2	-10.3	-8.7	-26.33	-1.904	-5.397	-1.29	-5.89	-5.75	-6.64	-6.2	-20.525	-19.856	-25.799	-17.991
ZINC42161761	-6.9	-6.3	-7.3	-6.2	-15.89	-10.66	-11.93	-2.437	-5.96	-5.04	-5.91	-5.15	-22.861	-17.089	-17.703	-14.73
ZINC42179118	-8.9	-9.3	-9.7	-9.4	-20.57	-3.746	-8.323	2.853	-5.92	-6.37	-6.34	-6.16	-19.66	-17.511	-16.438	-15.7
ZINC42350459	-7.5	-7.2	-7.9	-7.1	-24.22	-3.586	-13.31	-4.587	-5.8	-5.78	-6.14	-5.82	-19.842	-18.011	-18.611	-16.286
ZINC42350489	-8	-7.8	-8.2	-7.8	-22.42	0.0724	-2.977	-11.15	-6.23	-5.97	-6.76	-6.54	-25.453	-22.506	-24.594	-21.368
ZINC42350501	-7.5	-7.5	-7.9	-7.1	-29.09	-9.69	-0.8247	-6.748	-6.56	-6.4	-6.48	-6.3	-21.308	-19.897	-21.996	-17.726
ZINC42350518	-7.9	-7.7	-8.3	-6.9	-20.82	-4.122	-8.51	-10.15	-5.87	-5.65	-6.04	-5.69	-20.426	-17.502	-18.265	-15.275
ZINC42510679	-7.8	-8	-7.9	-7.9	-22.87	-3.496	-7.679	-20.52	-5.91	-6.58	-6.34	-5.82	-18.033	-15.888	-17.652	-11.857
ZINC42520723	-8.4	-7.6	-8.4	-9	-17.97	-14.98	5.935	1.42	-5.56	-5.67	-5.56	-5.77	-19.145	-17.806	-19.09	-16.887
ZINC42568043	-8	-9.1	-9	-8.5	-16.12	11.52	-6.149	-5.696	-5.13	-5.29	-5.47	-5.16	-18.717	-16.072	-19.929	-16.617
ZINC42581248	-5.9	-6.2	-6.1	-5.7	-20.77	-7.598	-10.23	-2.459	-5.43	-5.26	-5.51	-4.71	-21.104	-16.889	-21.255	-13.115
ZINC42622948	-9.7	-9.8	-10.4	-9.2	-30	-28.73	-1.868	-12.93	-7.01	-6.63	-7.43	-7.4	-23.149	-19.651	-22.293	-19.485
ZINC42675462	-8.4	-8.9	-8.8	-9.1	-29.96	-29.12	-6.056	-21.85	-7.03	-6.9	-7.13	-6.99	-21.166	-18.429	-18.341	-18.3
ZINC43212304	-6.3	-5.7	-6.1	-7.9	-11.19	46.13	15.9	29.14	-4.63	-3.83	-4.59	-4.73	-16.13	-14.142	-19.768	-20.553
ZINC43319109	-8.7	-8.1	-8.3	-7.8	-20.56	-7.991	-16.16	-8.077	-6.06	-5.9	-6.42	-5.86	-22.675	-20.537	-22.33	-19.214
ZINC43373513	-8.9	-8.6	-9.5	-9.2	-18.02	7.619	5.413	-20.37	-6.25	-7.11	-6.36	-6.8	-19.452	-16.603	-14.462	-16.999
ZINC43413615	-8.3	-9.1	-8.7	-9	-12.67	-8.117	-12.68	-9.334	-5.21	-5.28	-5.88	-5.73	-19.738	-17.5	-23.058	-17.149
ZINC43429131	-6.8	-6.7	-7.4	-7.1	-11.05	7.468	4.016	8.867	-3.33	-2.3	-3.49	-3.7	-12.276	-10.703	-16.027	-16.169
ZINC43435905	-6.1	-5.8	-7.1	-5.8	-16.81	-10.64	-12.75	-6.93	-4.76	-4.51	-4.97	-4.77	-19.357	-14.395	-15.391	-13.99
ZINC43460589	-8.6	-8.9	-9.3	-10.1	-15.33	-10.04	-1.213	-5.409	-4.83	-4.93	-5.5	-6.12	-17.615	-17.256	-18.269	-19.287
ZINC43531861	-8.9	-8.9	-8.8	-8.8	-24.06	-5.892	-0.8527	-14.25	-6.63	-6.81	-6.23	-6.59	-19.748	-17.827	-20.667	-18.972
ZINC43531899	-9.4	-9.3	-9.4	-8.2	-22.57	-7.751	-4.026	-7.021	-6.66	-6.29	-6.17	-6.27	-21.505	-19.209	-22.006	-18.341
ZINC43548132	-7.5	-7.7	-8.1	-6.9	-12.15	-1.343	-1.862	-4.521	-5.76	-5.36	-5.29	-6.27	-14.394	-12.275	-15.322	-13.078
ZINC43553344	-8.4	-7.7	-8.3	-8.5	-18.71	13.25	7.752	4.332	-6.61	-6.13	-7.21	-6.86	-24.354	-13.93	-24.772	-25.567
ZINC43553645	-7.6	-6.5	-6.8	-7.5	-14.55	-3.916	-20.16	-8.23	-6.58	-5.57	-6.55	-5.75	-16.592	-12.599	-17.826	-17.829
ZINC43575808	-8.4	-8.3	-9.9	-8.3	-27.15	-0.8063	-6.656	-1.884	-4.94	-4.71	-5.33	-5.03	-23.766	-17.456	-26.498	-13.791
ZINC43596489	-7.1	-6.7	-7.2	-6.9	-20.72	-16.9	-13.46	-8.723	-5.54	-4.82	-5.43	-5.07	-20.569	-19.125	-19.292	-21.788
ZINC43658704	-7.1	-7.1	-7.9	-7.2	-15.39	-14.43	-1.793	-7.883	-4.81	-5.05	-4.94	-4.88	-15.491	-14.31	-17.475	-16.215
ZINC43659304	-9.2	-8.5	-9.3	-9	-22.1	-10.82	-8.414	-9.083	-5.83	-4.94	-6.01	-5.66	-16.864	-18.352	-17.765	-19.616
ZINC43726289	-8.3	-5.9	-8	-7.7	3.393	9.695	3.24	8.749	-4.75	-3.78	-4.6	-4.13	-23.472	-10.989	-23.695	-14.851
ZINC43740637	-5.8	-4.7	-6	-6.2	-3.925	17.65	25.72	13.34	-3.88	-2.78	-3.74	-3.71	-12.008	-9.403	-10.593	-11.21
ZINC43861835	-8.8	-5.3	-9.2	-8	-0.9758	27.58	17.99	20.77	-4.34	-4.1	-4.56	-4.9	-16.64	-8.79	-18.782	-15.483
ZINC43865433	-11.4	-10.2	-12	-9.8	-28.55	-2.326	-21.05	-22.28	-6.31	-5.71	-6.87	-6.77	-17.66	-14.274	-16.998	-16.229
ZINC43881186	-8.6	-9	-9.2	-8.9	-28.72	-13.47	-0.8993	-9.705	-6	-6.26	-5.87	-6.36	-18.324	-14.248	-16.212	-14.103
ZINC44022795	-7.5	-7.4	-7.2	-7.4	-24.35	-5.388	-8.538	-8.073	-5.15	-4.89	-5.33	-5.1	-15.28	-15.841	-15.054	-13.542
ZINC44029534	-9.4	-10.1	-9.7	-9.1	-16.36	10.59	10.47	-13.95	-6.65	-6.56	-7.63	-7.37	-22.128	-18.597	-16.82	-15.02
ZINC44038070	-10	-9.6	-10.1	-10.1	-21.79	-6.472	-7.156	-20.04	-6.73	-6.62	-6.92	-7.07	-21.167	-17.836	-18.504	-18.335
ZINC44196669	-7.3	-7.3	-8	-6.6	-15.53	-4.861	-3.608	8.128	-5.8	-5.47	-6.41	-6.08	-21.534	-14.549	-21.587	-13.115
ZINC44222895	-9	-9.2	-9.4	-10	-24.17	-13.51	-11.7	-25.71	-5.69	-5.56	-6.29	-6.34	-20.346	-17.963	-19.034	-18.883
ZINC44223424	-8.3	-7.9	-7.5	-7.7	-22.57	-18.07	-19.73	-14.41	-4.86	-4.28	-4.73	-4.74	-22.824	-17.799	-18.795	-13.016
ZINC44225058	-9.6	-9.7	-10.1	-9.9	-30.39	-3.335	-12.26	-6.682	-7.28	-8.07	-7.87	-8.41	-23.592	-25.662	-23.618	-23.511
ZINC44243501	-9	-9.1	-9.3	-7.3	-21.68	-4.188	-8.093	-19.21	-6.92	-6.56	-6.64	-6.31	-25.001	-23.655	-24.436	-24.839
ZINC44243639	-8.8	-7.9	-9	-7.8	-24.91	1.025	3.48	-2.594	-6.42	-6.17	-5.77	-5.77	-28.734	-23.323	-26.667	-23.469
ZINC44245184	-8.4	-8.6	-8.9	-8.6	-21.88	-10.41	-6.133	-21.21	-6.92	-6.98	-6.9	-7.27	-23.211	-22.675	-24.097	-21.486
ZINC44266004	-7.7	-7.7	-8	-7.5	-12.07	15.17	5.979	4.506	-5.35	-5.14	-5.01	-5.43	-18.639	-19.794	-18.871	-16.947
ZINC44297433	-7.9	-7	-4.8	-8.3	-17.99	-7.728	-13.24	-8.431	-5.76	-5.56	-6.57	-6.49	-15.956	-12.587	-16.772	-16.02
ZINC44305078	-8.4	-8.8	-4.8	-9	-19.47	-0.4102	4.072	-19.36	-6.85	-6.87	-7	-7.25	-25.655	-22.716	-21.963	-21.924
ZINC44320458	-10.7	-11.3	-11.4	-9	-16.89	5.543	-5.146	10.87	-6.58	-6.61	-6.22	-5.3	-21.234	-17.153	-18.74	-16.028
ZINC44320599	-10.9	-10.5	-10.5	-10.4	-20.48	-11.87	-22.47	-12.41	-6.95	-6.54	-7.64	-7.28	-20.669	-17.832	-19.854	-19.953
ZINC44320640	-10.2	-9.6	-10.7	-10.2	-20.69	-5.2	0.379	-10.32	-6.47	-5.27	-7.05	-7.75	-20.928	-16.548	-22.89	-16.995
ZINC44321322	-9.9	-10.1	-10.4	-10.2	-16.73	5.996	-0.4396	-2.411	-6.92	-5.26	-7.2	-7.28	-18.856	-15.984	-17.538	-14.958
ZINC44321379	-10.7	-11.1	-11.5	-9.7	-21.73	17.57	-3.677	3.514	-5.82	-4.72	-6.32	-5.65	-19.417	-14.603	-23.719	-13.437
ZINC44551447	-7.2	-8.2	-7.6	-7.2	-23.67	-6.606	-14.41	-9.648	-6.05	-5.52	-6.24	-5.9	-24.268	-22.686	-27.849	-17.133
ZINC44592191	-8.1	-8.5	-8.5	-7.6	-16.64	-7.271	1.099	-1.31	-5.27	-5.26	-6.16	-5.26	-23.73	-18.273	-23.045	-17.256
ZINC44602520	-10.8	-10.7	-10.7	-10	-22.58	-9.253	-10.06	-8.428	-6.11	-5.58	-6.36	-5.44	-20.676	-20.979	-21.302	-18.613
ZINC44602526	-11.3	-11	-12.1	-9.8	-26.16	-2.9	-0.2649	-14.3	-6.54	-5.99	-7.08	-6.06	-20.097	-18.66	-22.955	-17.793
ZINC44603995	-10.9	-10.1	-10.8	-10.1	-18.51	-0.6181	-5.563	-17.58	-6.52	-6.21	-7.03	-7.74	-19.27	-17.305	-19.598	-21.335
ZINC44711388	-9.2	-8.7	-9.8	-8.9	-11.39	-0.652	-15.26	-13.05	-7.18	-5.96	-7.39	-6.92	-21.846	-17.527	-21.554	-17.701
ZINC44782451	-8.5	-9.3	-9.4	-8.9	-19.87	-0.8699	-2.255	-19.44	-6.5	-6.98	-6.35	-6.62	-18.746	-18.023	-17.569	-14.424
ZINC44845232	-6.8	-6.7	-6.7	-6.8	-7.232	-3.899	0.8523	-4.555	-4.52	-4.74	-4.5	-4.41	-17.764	-16.15	-17.052	-19.044
ZINC44849148	-9.8	-9.4	-9.9	-10.5	-22.71	9.454	-8.472	-3.981	-7.82	-7.47	-7.88	-7.82	-25.398	-21.056	-23.356	-22.852
ZINC44885326	-10.4	-9.9	-10.6	-10.5	-24.88	-4.93	-8.991	-17.69	-7.04	-7.12	-7.25	-7.1	-23.792	-22.77	-28.258	-22.729
ZINC44897115	-9.1	-9.6	-9.2	-9.2	-13.7	-12.62	-3.116	-11.56	-7.45	-8.23	-7.62	-7.89	-20.651	-22.082	-21.062	-23.032
ZINC44928824	-9.4	-9.2	-9.4	-9.6	-24.55	-1.735	-10.02	-4.359	-6.92	-6.45	-7.36	-7.45	-19.177	-17.682	-22.054	-19.637
ZINC44928897	-8.5	-7.3	-8	-8.5	-5.279	10.53	12.02	7.436	-5.47	-4.76	-5.06	-5.22	-24.786	-11.228	-20.58	-14.333
ZINC44965568	-10.1	-10.6	-10.6	-9.9	-27.76	-15.25	-8.263	-32.88	-6.48	-5.91	-6.57	-6.54	-15.026	-14.815	-20.172	-15.813
ZINC45027549	-7.3	-6.8	-7.8	-7.3	-19.49	10.4	0.9304	15.2	-4.98	-3.37	-4.51	-4.69	-17.526	-17.603	-18.969	-17.656
ZINC45110740	-7.3	-7.2	-7.4	-6.9	-22.29	-10.99	-12.91	-32.37	-6.46	-7.01	-6.76	-7.13	-18.448	-20.132	-17.734	-18.51
ZINC45129408	-9.7	-9.9	-10.1	-10.3	-16	-19.85	-0.8702	-21.13	-6.17	-5.75	-6.43	-6.73	-20.125	-16.663	-17.687	-19.991
ZINC45308954	-8.7	-8.3	-9	-7.5	-10.66	11.15	-3.443	2.583	-5.15	-5.69	-5.46	-5.2	-14.529	-13.817	-15.612	-16.374
ZINC45328312	-9.6	-9.5	-9.7	-9.9	-23.12	0.2641	2.516	-11	-6.58	-6.68	-7.49	-7.84	-19.705	-18.004	-20.514	-20.203
ZINC45751388	-9	-9.5	-9.5	-9.3	-22.36	11.34	9.864	-4.169	-6.15	-6.35	-7.04	-6.78	-23.902	-20.614	-24.781	-21.846
ZINC45755301	-10.1	-9.1	-10.7	-9.3	-14.94	-5.786	-7.156	-3.613	-5.14	-5.11	-6.06	-5.68	-18.596	-16.721	-19.831	-16.582
ZINC45774303	-9	-8.8	-9.2	-7.5	-25.32	-6.931	-3.533	-9.824	-6.98	-6.77	-7.1	-6.48	-29.658	-26.797	-31.196	-16.718
ZINC45821961	-8.1	-8.6	-8.4	-8.3	-11.27	-5.718	-9.697	-11.19	-5.24	-5.39	-5.69	-5.38	-20.408	-16.355	-20.854	-14.638
ZINC45898281	-9	-8.1	-9.5	-7.4	-0.3489	28.41	8.677	12.11	-5.93	-5.37	-6.52	-5.69	-18.947	-12.692	-25.045	-13.72
ZINC45905817	-9.1	-7.5	-9.9	-8.6	-11.47	19.33	20.88	5.706	-5.38	-4.02	-5.27	-5.28	-19.4	-17.233	-20.36	-14.596
ZINC45924678	-10.2	-10.6	-10.9	-9.6	-22.07	0.1437	-4.017	-20.29	-7.2	-7.55	-7.38	-7.75	-21.987	-23.969	-24.283	-25.658
ZINC45940545	-9.6	-8.5	-9.8	-8	-24.75	1.811	-5.599	0.7865	-6.3	-6.99	-6.98	-6.12	-16.66	-14.827	-23.744	-19.496
ZINC45940999	-8.7	-6.2	-8.5	-7.7	-25.54	-4.022	-15.46	-6.223	-7.48	-6.51	-7.69	-7.78	-26.412	-18.675	-21.914	-17.894
ZINC46017804	-9.3	-9.2	-10	-9.7	-24.81	-3.244	-3.357	-7.18	-7.08	-6.63	-7.15	-7.18	-20.03	-21.065	-23.805	-17.966
ZINC46053908	-10.7	-9.3	-11.6	-9.7	-30.41	-8.862	-20.53	-12.19	-7.49	-6.74	-7.16	-6.95	-21.354	-16.169	-27.526	-16.378
ZINC46056135	-9.4	-8.2	-9.2	-8.6	-17.59	11.89	-17.93	-2.023	-6.38	-5.92	-6.79	-7.17	-22.598	-21.373	-23.828	-23.149
ZINC46126737	-9.8	-8.7	-9.4	-7.9	-27.64	-10.6	-14.34	-9.734	-6.92	-6.93	-6.6	-6.66	-23.108	-23.471	-25.333	-22.423
ZINC46539576	-10	-8.8	-10.7	-10.9	-8.436	2.84	-2.054	6.706	-7.69	-6.49	-7.87	-7.42	-20.269	-22.131	-24.062	-24.411
ZINC46607907	-9.8	-10.5	-10.2	-8.2	-14.65	8.147	-5.583	-2.299	-5.6	-6.07	-6.52	-5.32	-18.02	-15.567	-20.62	-13.383
ZINC46618026	-8	-8.1	-8.7	-8.8	-13.63	-3.442	-7.3	0.8515	-4.21	-4.53	-4.78	-5.3	-19.296	-17.479	-20.849	-17.76
ZINC46661270	-9.8	-9.4	-9.4	-9.1	-23.26	-1.392	-7.439	-1.201	-7.54	-6.18	-6.56	-6.46	-24.894	-21.682	-20.978	-16.13
ZINC46703034	-10.1	-9.8	-10.4	-10.2	-21.54	-11.22	-16.28	-6.178	-7.66	-7.03	-8.09	-7.98	-24.929	-24.227	-29.145	-23.15
ZINC46703495	-9.3	-9.6	-10	-9.7	-19.7	2.094	1.779	0.4643	-6.65	-7.12	-6.81	-6.94	-19.742	-18.694	-23.04	-18.666
ZINC46703592	-8.5	-7.9	-8.7	-8.9	-24.25	-6.154	-17.07	-19.43	-6.24	-5.96	-6.54	-6.99	-16.569	-13.549	-16.761	-18.16
ZINC46812133	-8.4	-8.3	-8.5	-8.6	-16.65	8.56	5.027	7.963	-6.29	-5.9	-6.07	-5.89	-25.089	-21.229	-20.023	-17.029
ZINC46945170	-8.3	-7.9	-8.5	-7.8	-19.7	-5.235	-1.243	-18.04	-5.23	-5.54	-5.61	-5.69	-17.091	-19.309	-18.145	-18.466
ZINC46971625	-10.2	-9.9	-10.3	-9.6	-19.07	2.764	-1.766	3.791	-5.16	-4.42	-5.61	-5.55	-20.29	-16.303	-21.349	-23.595
ZINC47251440	-9.4	-9	-9.5	-8.2	-22.06	1.17	-11.4	-2.554	-6.82	-6.9	-6.85	-6.37	-29.948	-26.099	-30.556	-21.305
ZINC47328624	-8.8	-8.3	-9.1	-8.4	-20.69	-3.595	-1.968	-5.613	-6.57	-6.04	-6.27	-6.4	-18.81	-15.989	-21.138	-18.279
ZINC47382993	-7.8	-8.1	-8.4	-8.5	-11.74	0.4441	-1.747	-2.671	-5.76	-6.17	-6.55	-6.44	-26.239	-18.503	-23.146	-18.557
ZINC47383617	-8.9	-9.1	-9.7	-8	-21.96	-13.63	-9.777	-1.583	-5.38	-5.01	-5.7	-5.55	-23.378	-22.426	-22.445	-19.003
ZINC47384754	-7.1	-7.3	-7.5	-8.6	-13.6	-8.912	0.3306	-10.91	-5.27	-5.32	-5.49	-5.3	-20.031	-19.172	-20.363	-21.009
ZINC47649987	-8.5	-7.8	-8.9	-7.8	-7.825	14.89	4.625	13.04	-4.73	-4.78	-5.24	-5.41	-21.952	-15.061	-17.638	-14.411
ZINC47835616	-7.7	-7.9	-8.1	-8.1	-25.3	-11.84	-7.845	-26.44	-5.59	-5.68	-5.83	-6.19	-14.663	-13.465	-15.963	-13.243
ZINC47856178	-8.9	-9	-8.5	-8.4	-29.46	1.113	-12.46	-2.887	-6.11	-5.93	-6.83	-6.49	-17.939	-16.928	-18.366	-15.865
ZINC47991967	-9.6	-9.5	-9.4	-9.3	-19.96	1.733	-12.44	-1.349	-7.74	-8.01	-7.3	-7.28	-21.313	-17.93	-19.457	-18.29
ZINC48045896	-8.8	-9	-8.9	-7.8	-21.63	-0.9494	-2.393	-12.63	-6.32	-6.41	-6.2	-6.05	-22.448	-16.216	-18.136	-17.695
ZINC48252445	-10.8	-10.8	-11	-10.4	-23.87	-10.24	-23.84	-20.24	-6.76	-5.74	-6.84	-6.62	-21.194	-21.755	-21.451	-17.214
ZINC48336651	-9.2	-9.3	-9.5	-9.2	-27.1	-5.198	-25.07	-24.9	-5.41	-5.31	-5.77	-6.21	-21.188	-17.317	-19.069	-17.052
ZINC48365509	-10.2	-9.8	-10.4	-9.6	-23.33	-0.9533	-12.64	-13.09	-6.21	-6.41	-6.64	-6.75	-18.406	-17.806	-22.48	-16.747
ZINC48390870	-7.5	-7.6	-7.6	-8.1	-17.23	-8.038	-5.839	-11.52	-6.67	-6.86	-6.68	-7.21	-26.735	-21.294	-23.516	-20.321
ZINC48430236	-8.5	-7.8	-8.8	-8.2	-24.61	-8.53	-5.657	-16.59	-7.15	-6.45	-6.94	-7.35	-22.039	-18.511	-23.673	-21.146
ZINC48433192	-7.7	-8.6	-8.8	-9.9	-22.88	-7.949	-4.31	-11.06	-6.57	-6.6	-6.94	-6.93	-20.295	-16.005	-19.009	-16.129
ZINC48438995	-8.9	-8.7	-9	-8.7	-21.64	-12.53	-4.315	-27.29	-6.6	-6.84	-7.28	-7.55	-22.163	-18.238	-20.533	-19.739
ZINC48440655	-8.3	-8.2	-8.7	-7.9	-23.16	-2.274	-4.03	-19.88	-6.71	-5.89	-6.77	-6.59	-21.648	-18.351	-20.948	-17.805
ZINC48440669	-7	-7.9	-7.6	-6.3	-24.29	-0.5597	-13.38	-5.166	-6.15	-6.19	-6.4	-5.91	-21.114	-17.756	-18.582	-16.182
ZINC48440722	-8.3	-7.8	-8.4	-8.5	-19.58	-3.995	2.942	-15.65	-6.01	-6.02	-6.25	-6.14	-20.841	-17.962	-21.209	-17.203
ZINC48440875	-8.6	-8.2	-8.6	-7.4	-22.54	-0.4434	0.9175	-12.58	-7.27	-7.03	-7.3	-6.44	-24.242	-21.123	-23.084	-16.026
ZINC48440896	-7.6	-7.4	-8.1	-7.6	-28.06	-34.18	0.9398	-3.971	-7.28	-6.39	-6.9	-6.89	-21.322	-19.569	-23.567	-18.89
ZINC48440953	-8.4	-8.1	-9.2	-7	-22.3	-9.353	-24.98	1.38	-7.3	-6.21	-7.06	-6.24	-22.577	-20.54	-22.529	-16.024
ZINC48442098	-7.7	-7.8	-8.2	-6.9	-22.26	-10.36	-13.12	-17.38	-6.82	-6.68	-6.89	-6.4	-24.089	-20.095	-23.238	-19.678
ZINC48461360	-7.2	-7.6	-7.3	-7.7	-32.61	-5.449	-15.87	-22.62	-6.74	-6.52	-6.99	-7.63	-22.015	-19.723	-21.229	-17.859
ZINC48499660	-8.2	-9	-9.1	-9.2	-30.9	-4.603	-17	-8.035	-6.56	-5.53	-6.23	-6.96	-21.226	-17.114	-21.909	-17.635
ZINC48501895	-9.5	-9.4	-9.3	-8.7	-30.29	-12.28	-7.665	-20.16	-5.95	-5.85	-5.92	-5.59	-18.304	-18.493	-19.908	-17.549
ZINC48518264	-7.2	-7.5	-7.4	-7.7	-22.32	-7.594	-11.21	-23.95	-6.75	-6.44	-6.74	-7.4	-21.342	-19.019	-20.449	-17.789
ZINC48519571	-8	-7.6	-7.5	-7.2	-14.18	-7.42	-8.282	-23.65	-4.67	-4.94	-4.53	-4.63	-18.302	-20.547	-18.886	-16.908
ZINC48519605	-8.3	-7.2	-8.2	-7.4	-17.04	-6.434	-5.519	-2.698	-5.55	-5.3	-5.82	-5.59	-21.9	-20.603	-19.948	-16.713
ZINC48519790	-8.2	-8.3	-8.3	-8.3	-27.24	-7.744	-2.136	-27.76	-6.44	-6.03	-6.33	-7.08	-20.538	-16.048	-20.14	-15.988
ZINC48544123	-8.8	-8.7	-9.2	-7.9	-30.13	-5.399	-7.732	-7.878	-6.65	-5.53	-6.59	-5.64	-18.212	-17.212	-17.152	-17.085
ZINC48544679	-8.7	-8.3	-9.5	-9.4	-16.37	-9.581	-8.468	-15.57	-6.87	-6.79	-6.77	-6.46	-24.436	-18.497	-25.761	-17.304
ZINC48546387	-7.5	-8.3	-8.5	-8.2	-15.61	-7.206	-13.51	-8.259	-5.77	-6.52	-6.46	-6.38	-20.116	-16.315	-20.821	-19.429
ZINC48547306	-6.8	-5.2	-6.5	-7.3	-4.971	31.03	20.43	27.09	-3.1	-2.96	-3.89	-4.11	-7.441	-8.043	-6.291	-10.559
ZINC48552800	-9.3	-8.1	-9.1	-9	-24.72	-3.15	-4.984	-0.8848	-6.13	-5.69	-6.35	-6.85	-21.943	-16.733	-19.13	-17.541
ZINC48572185	-8.6	-8.7	-8.8	-9.3	-22.2	-8.022	-26.42	-22.79	-6.47	-6.79	-6.58	-7.33	-22.266	-20.533	-25.071	-18.397
ZINC48580446	-8.8	-9.1	-9.5	-8.5	-23.44	-14.72	-15.34	-22.78	-5.93	-6.39	-6.34	-5.86	-17.212	-19.043	-17.616	-17.57
ZINC48606403	-9.1	-8.8	-9.5	-8.1	-24.23	-21.11	-20.23	-4.071	-6.04	-5.22	-5.62	-5.49	-19.778	-21.567	-18.137	-12.39
ZINC48606407	-8.9	-8.9	-9.3	-8.9	-24	-6.152	-15.46	-11.68	-5.77	-6.01	-6.79	-5.63	-19.991	-20.496	-22.885	-16.281
ZINC48623036	-8.8	-8.8	-9.4	-7.3	-26.05	2.114	-9.442	-8.393	-5.98	-5.88	-5.78	-5.51	-19.739	-15.526	-18.36	-10.938
ZINC48625078	-8.2	-8	-8.3	-6.6	-20.61	-8.872	-11.66	-11.93	-6.33	-5.27	-6.33	-5.51	-19.232	-18.681	-21.039	-19.896
ZINC48652164	-8.6	-8.4	-9.1	-9	-28.6	-0.8965	-9.285	-19.35	-6.75	-6.63	-7.02	-6.93	-23.951	-27.049	-27.501	-20.378
ZINC48654384	-7.9	-7.4	-7.9	-6.8	-19.45	2.08	-5.243	-3.775	-5.91	-5.8	-6.13	-5.6	-22.859	-17.623	-19.832	-15.694
ZINC48665401	-8.1	-8.7	-8.8	-9	-16.75	-5.132	-13.36	-6.413	-5.94	-6.71	-6.8	-6.67	-22.175	-17.446	-15.662	-17.895
ZINC48674103	-7	-7.7	-7.8	-7.1	-18.53	1.123	-10.39	-8.486	-6.67	-7.2	-7	-7.12	-21.286	-16.404	-20.626	-14.63
ZINC48698450	-8.4	-7.6	-8	-8.3	-28.29	-10.84	0.7193	-27.78	-6.18	-5.57	-5.8	-6.15	-21.345	-18.751	-21.436	-21.693
ZINC48703209	-7.7	-7.9	-7.3	-7.5	-14.17	-0.5851	-3.719	3.202	-5.72	-5.47	-5.92	-6.35	-19.672	-17.312	-22.027	-19.297
ZINC48734294	-7.9	-7.6	-8.3	-8.8	-17.26	-1.599	-10.32	-4.319	-5.49	-4.78	-5.28	-5.32	-16.861	-15.957	-17.113	-18.647
ZINC48832821	-8	-9.1	-7.9	-7.9	-21.27	-11.2	-8.809	-25.32	-6.76	-7.33	-6.87	-6.21	-16.266	-17.288	-14.489	-12.872
ZINC48860650	-7.9	-8.1	-8.1	-7.9	-27.19	-0.1204	-14	0.9203	-6.98	-6.35	-6.37	-6.39	-19.491	-17.927	-19.149	-19.728
ZINC48867255	-8.9	-7.7	-8.1	-8.1	-25.21	-3.759	-9.043	-1.616	-6.2	-5.63	-6.44	-5.77	-25.559	-23.32	-26.858	-16.792
ZINC48869417	-8.1	-8.8	-8.2	-8	-21.86	-6.993	-16.94	-0.7095	-6.54	-6.33	-6.29	-6.37	-20.66	-21.028	-21.569	-17.999
ZINC48872678	-7.8	-6.8	-9.1	-7.8	-14.43	3.742	-7.785	0.4706	-5.51	-5.28	-6.45	-6.22	-33.45	-31.628	-36.03	-29.612
ZINC48879279	-7.9	-8.8	-8	-7.5	-13.89	-8.088	-9.287	6.684	-5.95	-5.46	-6.49	-6.03	-34.422	-35.83	-36.756	-30.68
ZINC48922218	-6.8	-6.7	-6.3	-6.2	-22.82	-10.64	1.394	-6.586	-5	-3.76	-4.75	-4.82	-96.194	-98.186	-96.242	-92.894
ZINC48974392	-8.2	-8.3	-8.2	-8.3	-9.559	-15.56	-11.18	-10.12	-6.28	-6.5	-6.98	-6.96	-20.673	-16.049	-25.951	-16.004
ZINC49024560	-7.2	-7.1	-7.3	-7.5	-20.98	0.4358	-1.919	-14.58	-5.08	-4.99	-5.52	-5.68	-23.56	-17.683	-20.53	-19.384
ZINC49041322	-8.1	-8.6	-8.6	-9.3	-18.45	2.759	-4.717	-8.608	-5.91	-6.39	-6.79	-6.48	-19.995	-15.082	-19.147	-16.229
ZINC49055870	-8.6	-9.2	-9.1	-9.1	-22.25	-4.324	-11.54	-19.73	-5.63	-5.79	-5.87	-6.45	-19.556	-17.317	-19.031	-16.889
ZINC49068619	-7.8	-8.3	-8.4	-7.4	-23.16	-4.891	-4.95	-10.03	-5.8	-6.44	-6.4	-5.73	-19.117	-20.962	-21.521	-15.962
ZINC49147678	-8.6	-8.3	-8.9	-7.6	-14.23	1.032	3.111	-0.699	-5.58	-5.72	-6.14	-5.24	-32.377	-23.599	-29.48	-23.277
ZINC49177219	-9.1	-9	-9.3	-8.8	-20.05	-28.72	-12.87	-17.32	-6.33	-6.08	-6.96	-6.8	-19.446	-17.377	-19.359	-17.05
ZINC49184508	-7.9	-5	-7	-7.1	-23.62	-0.5732	-10.46	-0.9398	-5.7	-5.03	-5.81	-5.31	-22.467	-19.929	-27.913	-17.093
ZINC49263748	-8.1	-8.2	-8.3	-9.3	-6.346	5.972	2.362	3.16	-5.17	-5.6	-5.68	-5.84	-17.123	-18.525	-19.759	-17.671
ZINC49275076	-7.3	-8.3	-7.9	-8.1	-12.65	-1.075	-11.29	-7.556	-5.78	-7.06	-6.51	-6.53	-24.414	-21.486	-26.094	-19.404
ZINC49346800	-8.5	-8.1	-8.5	-8.9	-21.57	-5.375	-5.773	-6.473	-6.47	-6.42	-6.64	-6.93	-25.294	-20.483	-23.835	-20.038
ZINC49375368	-9.1	-8.6	-9.1	-9	-18.99	-16.44	-2.061	-15.53	-6.19	-5.64	-6.14	-6.65	-24.458	-20.168	-22.443	-21.312
ZINC49399371	-8.8	-9.5	-9	-9.4	-19.49	-0.2402	-4.66	-1.647	-6.01	-6.14	-6.07	-6.69	-16.881	-16.868	-16.341	-18.698
ZINC49415665	-10.5	-8.4	-9.7	-8.3	-22.83	11.75	1.136	17.26	-4.82	-4.76	-5.35	-5.44	-20.782	-18.206	-22.969	-16.751
ZINC49417410	-7.3	-6.2	-7.2	-8.3	-10.06	10.44	1.954	4.022	-3.93	-4.14	-4.08	-5.53	-12.599	-12.301	-12.405	-14.062
ZINC49430049	-10.3	-9.4	-10.4	-10.3	-23.13	-5.778	-11.34	-9.166	-5.54	-5.38	-6.07	-6.46	-20.732	-21.622	-22.45	-20.881
ZINC49447818	-8.1	-8.6	-8.2	-8.2	-16.57	-0.116	-18.95	-12.13	-5.65	-5.51	-5.65	-5.47	-18.806	-18.121	-20.697	-16.929
ZINC49454545	-8.3	-8.2	-8.5	-6.3	-17.99	2.805	-8.884	-3.338	-5.34	-4.61	-5.13	-4.34	-50.242	-49.588	-54.099	-48.024
ZINC49508414	-11	-9.6	-11.8	-9.9	-25.71	-8.63	-6.772	-16.19	-7.35	-6.77	-7.54	-7.37	-22.261	-23.817	-22.86	-19.812
ZINC49508831	-10.6	-11.8	-11.8	-8.6	-13.79	7.832	-10.87	5.91	-6.98	-6.8	-7.15	-6.63	-19.639	-17.557	-19.578	-18.942
ZINC49509458	-8.4	-8.4	-8.8	-7.9	-31.76	-11.78	-10.87	-4.458	-5.98	-5.98	-6.02	-6.42	-19.966	-18.691	-19.938	-17.113
ZINC49511609	-9.4	-8.2	-9.7	-9.9	-18.55	-7.281	-1.241	-8.402	-7.32	-6.96	-8.23	-7.75	-22.282	-22.575	-24.019	-21.275
ZINC49514235	-8	-7	-7.9	-9.2	-12.25	8.14	7.005	7.228	-5.26	-4.83	-5.45	-6.24	-19.254	-19.517	-17.42	-17.603
ZINC49526406	-8.1	-7.4	-8.8	-8.2	-20.6	-2.919	-5.146	-0.7387	-6.14	-5.68	-5.83	-5.44	-14.663	-12.712	-17.361	-12.829
ZINC49526635	-6.7	-5.5	-8.1	-7.4	-18.24	1.659	-5.908	-35.24	-4.97	-4.65	-5.06	-5.22	-30.701	-30.586	-33.962	-29.125
ZINC49544634	-9.8	-10.4	-10.3	-8.4	-18.5	-20.67	-9.803	-11.59	-6.54	-7.1	-7.55	-7.53	-19.664	-18.36	-23.549	-23.212
ZINC49594698	-8.4	-8.3	-8.7	-8.7	-21.75	-8.256	-12.39	-17.42	-4.67	-4.65	-5.17	-5.12	-12.74	-11.334	-15.073	-11.211
ZINC49611764	-7.5	-6.4	-7.3	-7.9	-14.96	16.12	14.41	17.57	-5.55	-4.54	-5.55	-5.35	-15.831	-13.713	-13.429	-16.845
ZINC49623029	-7.2	-7.3	-7.3	-7.3	-20.45	-23.34	-15.86	-17.12	-7	-6.53	-6.99	-7.41	-23.871	-19.232	-28.297	-16.855
ZINC49878526	-8.3	-8.9	-8.5	-9.1	-15.37	-7.357	-11.62	-4.105	-5.68	-6.31	-6.04	-6.16	-22.913	-18.662	-20.544	-19.517
ZINC49904275	-7.9	-8.4	-8.4	-7	-15.34	6.226	0.4961	-8.1	-5.46	-5.34	-5.64	-5.31	-16.28	-16.093	-17.062	-15.671
ZINC49914896	-8.9	-9.4	-9.3	-9.6	-20.99	-21.18	-22.79	-14.39	-6.14	-6.25	-5.96	-6.67	-21.549	-20.172	-18.051	-17.831
ZINC49915123	-9.1	-8.6	-9.6	-8.7	-18.64	3.6	-17.34	-6.564	-6.5	-6.02	-6.8	-6.44	-21.238	-22.649	-19.822	-23.307
ZINC50044059	-8.5	-9.2	-8.4	-7	-21.7	-8.146	-12.61	-11.57	-6.37	-6.98	-6.91	-6.6	-19.245	-21.541	-19.046	-17.098
ZINC50047634	-6.1	-5.8	-6.2	-5.7	-6.098	6.447	-2.339	-2.841	-4.01	-3.3	-3.83	-4.26	-25.405	-26.289	-25.294	-23.896
ZINC50129251	-9.2	-9.4	-10.1	-8.4	-28.17	-7.112	-10.36	-27.64	-6.29	-6.29	-6.68	-6.83	-20.816	-24.367	-21.595	-19.084
ZINC50212727	-7.9	-7.4	-8	-7.1	-23.69	7.494	-10.91	-3.413	-6.69	-6.29	-6.46	-6	-21.294	-19.923	-22.091	-16.019
ZINC50212732	-8.5	-8.4	-8.9	-7.9	-22.18	-10.84	-3.296	-4.781	-6.69	-5.26	-6.3	-5.92	-21.155	-17.072	-19.991	-16.24
ZINC50288503	-9	-8.2	-9.4	-7.1	-18.73	-3.155	-10.29	-9.074	-4.96	-5.14	-5.4	-4.81	-16.911	-18.263	-17.369	-14.668
ZINC50358888	-7	-7.2	-7.2	-7.9	-21.43	-10.07	-23.04	-15.56	-5.66	-5.21	-5.54	-6.35	-14.173	-14.009	-14.057	-15.883
ZINC50407821	-7	-7.6	-7.6	-6.5	-23.74	-5.963	-11.55	-10.04	-5.26	-5.17	-5.62	-5.25	-20.458	-16.44	-22.613	-13.033
ZINC50451630	-8.8	-9.2	-9.4	-8.7	-19.91	-7.307	-15.6	-12.42	-6.91	-7.42	-7.46	-6.87	-23.188	-26.754	-28.778	-20.813
ZINC50594148	-5.1	-5.3	-5	-5.9	-6.943	-0.1859	-4.541	9.241	-3.03	-2.56	-3.28	-3.43	-4.74	-10.752	-6.122	-8.107
ZINC50635651	-7.4	-6.5	-7.7	-7.1	-19.09	3.22	6.78	5.227	-5.61	-5.09	-5.62	-5.99	-24.986	-22.922	-26.334	-25.261
ZINC50650677	-8.3	-8.6	-8.6	-8	-19.58	6.951	-0.9933	-19.42	-6.89	-6.24	-6.97	-7.2	-20.631	-19.364	-19.858	-18.451
ZINC50735568	-9.8	-9.4	-10.5	-9.8	-18.86	-10.46	-14.89	-8.101	-5.39	-4.81	-5.84	-6.11	-14.496	-15.696	-17.964	-14.006
ZINC50830857	-8.5	-8.6	-8.9	-7.5	-26.59	-5.673	4.204	-8.171	-6.79	-6.35	-6.95	-6.91	-20.291	-18.495	-25.06	-15.396
ZINC50833670	-7.4	-8	-8.1	-7.8	-20.65	-7.844	-1.54	-3.837	-6.93	-6.68	-7.13	-6.57	-17.356	-16.715	-15.511	-15.325
ZINC50833827	-8.1	-8.6	-8.7	-8.5	-20	-13.98	-8.601	-16.92	-6.42	-6.45	-6.81	-6.82	-19.441	-18.334	-17.128	-16.939
ZINC50890828	-7.6	-8.2	-8.2	-7.2	-17.94	4.959	-10.94	-20.52	-5.87	-6.08	-6.01	-5.22	-23.6	-17.414	-23.752	-14.028
ZINC51087771	-8.3	-8.6	-8.7	-8.7	-20.29	-13.42	-4.8	-15.84	-6.3	-6.43	-6.46	-6.69	-20.768	-17.067	-20.297	-21.944
ZINC51156357	-9.4	-9.6	-10.4	-10	-25.23	-12.17	-15.17	-17.42	-6.69	-6.5	-7.22	-7.41	-22.576	-25.295	-25.671	-18.419
ZINC51157555	-8.5	-8.9	-8.7	-8.5	-22.74	-3.642	-6.426	-26.68	-6.89	-7.22	-6.79	-6.97	-26.838	-23.189	-24.262	-18.555
ZINC51173415	-9	-8.9	-9	-9	-25.47	-21.42	-11.97	-27.81	-6.28	-5.55	-6.63	-6.45	-20.557	-16.947	-20.218	-16.33
ZINC51629054	-8	-6.5	-8.5	-6.8	-22.93	1.268	-3.046	2.847	-5.41	-4.46	-5.67	-5.21	-16.893	-14.781	-17.931	-13.016
ZINC51757772	-7.7	-8	-8.2	-7.1	-18.1	4.434	-1.724	3.652	-5.5	-5.44	-5.78	-5.83	-20.465	-18.681	-19.148	-17.252
ZINC51778782	-8.8	-9.1	-10.1	-8.7	-20.2	-6.778	-4.026	-1.452	-6.11	-5.15	-6.2	-6.14	-21.794	-20.58	-20.469	-18.811
ZINC52053755	-7	-7.5	-7.4	-7	-20.45	-12.69	-12.85	-24.14	-6.06	-6.37	-6.34	-6.03	-13.656	-11.95	-12.422	-12.502
ZINC52200666	-9	-9	-8.8	-8.9	-21.91	-10.55	-7.19	-10.32	-6.25	-6.52	-6.68	-6.55	-18.884	-18.554	-20.275	-16.936
ZINC52221164	-8.2	-8.4	-8.4	-8	-27.34	-13.17	-15.34	-24.56	-5.51	-5.86	-5.49	-5.42	-19.598	-14.57	-23.631	-14.751
ZINC52258899	-7	-7.4	-7.4	-7.7	-16.74	-8.494	-6.294	-9.251	-4.01	-4.33	-4.52	-4.3	-19.588	-18.732	-18.245	-16.66
ZINC52538482	-5.4	-5.7	-5.8	-5.1	-15.5	2.605	-4.11	-0.8507	-4.29	-3.9	-3.99	-3.84	-8.402	-8.604	-9.986	-13.851
ZINC52637510	-8.2	-6.6	-8.4	-8	-22.15	4.163	-1.678	-15.02	-6.75	-5.03	-6.79	-6.46	-30.715	-25.725	-32.808	-25.753
ZINC52989419	-8.7	-7.5	-8.3	-9.7	-17.94	-11.32	-9.146	-1.995	-5.45	-5.15	-5.7	-6.47	-22.08	-16.378	-22.069	-21.309
ZINC53039278	-7.6	-8	-8.1	-7.1	-22.85	5.901	-1.29	-2.857	-5.45	-5.83	-5.73	-5.82	-20.678	-24.148	-24.105	-17.39
ZINC53110116	-7.9	-7.5	-8.9	-8.5	-15.31	-2.311	-8.238	-3.152	-5.03	-4.59	-4.85	-5.33	-12.633	-13.664	-12.879	-12.525
ZINC53192591	-9.8	-10	-10.7	-9.4	-19.66	-1.586	-9.17	-6.198	-5.73	-5.91	-6.1	-5.86	-20.315	-15.291	-20.371	-14.532
ZINC53334148	-8.3	-8.5	-8.6	-8.5	-13.33	-2.368	-7.083	-3.571	-5.2	-5.03	-5.8	-5.68	-19.832	-17.024	-15.996	-16.41
ZINC53394490	-8.8	-8.8	-9.5	-9.4	-21.21	-18.27	-6.004	-20.62	-6.53	-6.11	-6.86	-7.22	-22.927	-20.419	-23.02	-20.822
ZINC53750337	-7.4	-8.1	-7.9	-7.5	-24.02	-5.985	-18.53	-12.69	-5.41	-6.41	-5.92	-5.48	-19.532	-18.852	-19.155	-16.148
ZINC53750521	-7.8	-7.3	-8.1	-8.3	-24.35	-9.638	-15.77	-19.87	-5.64	-5.71	-6	-6.25	-17.085	-15.574	-18.16	-17.979
ZINC53796093	-10	-10	-10.6	-9.9	-23.36	-7.216	-2.025	-17.62	-7.8	-7.68	-8.02	-8.46	-25.828	-20.472	-25.211	-21.676
ZINC54079852	-8.6	-8.6	-8.6	-8.6	-19.55	-5.189	-8.972	1.178	-5.93	-6.13	-5.98	-5.98	-22.892	-20.541	-21.858	-19.647
ZINC54108584	-9.1	-8.5	-9.5	-8.3	-30.05	-7.848	-11.15	-22.61	-6.86	-6.35	-7.31	-7.34	-23.141	-18.485	-22.836	-19.157
ZINC54131094	-9.6	-8.7	-9.1	-9.1	-11.53	-14.28	-5.183	-14.43	-6.37	-6.22	-6.97	-7.28	-19.383	-19.379	-18.924	-22.633
ZINC54197425	-8.2	-7.5	-9	-7.5	-18.33	-6.94	-3.856	-17.58	-7.31	-6.08	-7.53	-6.86	-21.844	-19.987	-24.264	-19.738
ZINC54201821	-10.2	-9.4	-11.1	-11.3	-27.56	-8.457	-8.806	-18.64	-8.81	-8.5	-9.73	-9.98	-25.369	-26.305	-27.971	-25.996
ZINC54293871	-10.4	-9.7	-10.2	-10	-23.8	2.798	-2.255	-16.6	-7.18	-6.18	-7.39	-6.52	-20.466	-22.325	-22.634	-17.058
ZINC54310752	-8.4	-8.6	-8.7	-9.4	-22.08	-15.6	-7.797	-13.98	-5.4	-5.79	-5.75	-5.81	-19.319	-16.698	-18.885	-17.537
ZINC54378399	-7.8	-6.8	-8.1	-6.7	-17.04	-12.84	-14.9	-10.1	-5.25	-4.73	-5.4	-4.95	-19.09	-16.526	-21.226	-17.357
ZINC54402142	-9	-9.1	-8.9	-9.5	-19.8	-2.456	-11.66	-0.7067	-4.41	-4.79	-5.12	-5.06	-14.097	-18.415	-15.276	-17.012
ZINC54414082	-7.8	-7.1	-7.9	-6.7	-29.58	-5.174	-4.702	-1.529	-5.45	-4.7	-5.13	-4.71	-17.691	-13.043	-21.504	-10.21
ZINC54789503	-7.5	-6.9	-7.3	-6.8	-24.4	-13.19	-16.92	-1.453	-5.91	-5.82	-6.03	-5.43	-18.572	-12.743	-16.304	-12.773
ZINC54964496	-8.1	-7.8	-8.6	-8.6	-13.34	-1.676	-5.905	4.896	-4.31	-4.17	-5	-4.56	-16.44	-13.805	-16.23	-13.895
ZINC55003517	-6.7	-6.4	-6.4	-6.6	-11.21	-4.678	-7.573	-1.119	-4.97	-4.75	-4.95	-4.5	-24.355	-24.052	-26.277	-22.366
ZINC55003877	-7.2	-8	-7.6	-7	-18.26	-2.727	-7.704	1.238	-5.26	-4.85	-5.53	-5.6	-13.922	-14.254	-13.463	-14.965
ZINC55069848	-6.8	-7.3	-7.3	-7.2	-7.709	15.3	8.585	5.624	-5.42	-6.12	-5.46	-5.94	-17.076	-14.443	-17.125	-20.071
ZINC55176538	-9.3	-9.1	-9.6	-8.8	-22.65	-12.16	-18.95	-12.72	-6.23	-6.42	-6.69	-6.5	-23.076	-24.781	-25.091	-19.108
ZINC55178995	-9.4	-7.1	-9.1	-8.1	-18.87	-8.523	-5.03	-4.793	-6.04	-4.91	-6.28	-5.7	-23.653	-22.727	-25.83	-26.222
ZINC55196116	-8.4	-9.4	-9	-9.2	-14	-16.04	-2.12	-7.226	-6.29	-6.29	-6.06	-6.64	-20.607	-17.969	-20.337	-19.119
ZINC55270908	-9.4	-9.1	-10.7	-9.6	-19.82	-0.1036	-9.79	-2.69	-6.53	-6.22	-7.07	-6.17	-19.434	-15.933	-18.922	-14.908
ZINC55282584	-8.6	-8.5	-9	-7.8	-25.86	5.05	-8.249	0.5964	-6.57	-6.74	-7.04	-6.55	-23.314	-24.954	-25.418	-18.205
ZINC55296657	-7.6	-7.4	-8.2	-6.6	-18.31	-6.134	0.5767	2.025	-5.97	-6.26	-6.17	-5.93	-15.043	-15.82	-20.225	-12.983
ZINC55459386	-8.7	-7.8	-9.1	-8.9	-23.74	0.8619	-8.313	-7.843	-6.03	-6.07	-6.37	-6.23	-21.262	-16.069	-18.664	-17.843
ZINC55491663	-11.1	-10.9	-11.1	-9.8	-27.01	-7.406	-12.35	-26.4	-7.23	-7.15	-7.22	-7.04	-27.659	-26.192	-26.749	-25.58
ZINC55493202	-10.3	-10.8	-11.5	-9.5	-30.42	-15.32	-12.92	-3.657	-6.66	-5.92	-6.88	-7.06	-23.245	-21.448	-24.762	-22.904
ZINC55549105	-9.5	-8.2	-9.8	-8.6	-19.08	-0.9675	-1.745	-2.27	-6.98	-5.87	-6.76	-6.54	-23.989	-23.386	-25.018	-17.25
ZINC55554935	-9.4	-8.9	-9.6	-9.2	-22.92	-11.5	-11.81	-16.53	-6.43	-6.38	-7.26	-6.91	-21.738	-21.903	-23.542	-18.226
ZINC55571967	-9	-9	-9.6	-7.3	-21.03	0.6938	-2.317	-0.1543	-6.84	-6.87	-7.09	-6.15	-24.173	-23.341	-26.861	-18.335
ZINC55648681	-8.9	-8.6	-8.9	-9.2	-20.36	-4.656	-10.43	-5.455	-6.64	-6.55	-7.1	-7.47	-26.009	-18.174	-21.47	-20.397
ZINC55682375	-9.1	-8	-9.2	-8.8	-20.74	-6.102	-5.005	-10.16	-6.43	-5.38	-6.52	-6.47	-21.337	-15.717	-17.814	-16.968
ZINC55682746	-9	-9	-9.3	-9.4	-24.52	-10.63	0.97	-18.87	-6.21	-6.03	-6.14	-6.74	-18.284	-15.387	-18.831	-14.86
ZINC55759587	-8.3	-7.1	-9.4	-7.5	-11.3	4.703	3.71	-5.582	-6.93	-6.07	-7.41	-6.79	-20.136	-22	-23.417	-20.044
ZINC55841671	-8.8	-7.5	-9.1	-9.5	-14.02	-1.11	-4.609	-10.32	-5.19	-4.9	-5.66	-6.22	-18.087	-17.239	-16.209	-16.505
ZINC56055453	-9.4	-6	-8.1	-7.9	-17.92	-10.16	-9.034	-8.878	-6.54	-5.06	-5.75	-5.44	-14.819	-9.96	-21.578	-15.176
ZINC56683458	-8.9	-8.5	-9.6	-7.2	-20.04	-2.387	-3.308	1.714	-5.84	-6.16	-6.65	-5.17	-19.607	-19.962	-21.657	-15.597
ZINC56907645	-9.3	-9	-9.9	-9.7	-19.29	-15.99	-7.142	-3.684	-6.47	-6.01	-7.31	-7.18	-24.658	-20.678	-24.164	-21.171
ZINC57101826	-9.9	-10.3	-10.6	-10.7	-20.75	-1.279	3.332	-9.418	-6.35	-6.03	-6.69	-6.84	-26.083	-23.605	-24.775	-21.693
ZINC57101904	-9.1	-9	-10	-9.6	-17.1	5.532	-3.248	0.9066	-6	-6.12	-6.62	-6.61	-30.053	-26.395	-27.496	-26.271
ZINC57115908	-9.3	-10.5	-10.4	-9.5	-19.7	1.291	-1.562	-5.493	-6.94	-6.87	-7.54	-6.73	-23.474	-21.824	-23.55	-20.665
ZINC57151326	-9.6	-9.8	-9.6	-8.6	-30.43	-4.4	-8.712	-15.57	-6.62	-7.14	-6.63	-6.61	-19.702	-21.3	-23.006	-16.868
ZINC57291938	-8.6	-9.3	-9.4	-8.5	-15.84	-0.1252	-1.211	0.01476	-6.76	-6.77	-7.36	-7.07	-22.165	-17.93	-19.406	-18.683
ZINC57352346	-10.6	-10.2	-11.1	-8.1	-28	-5.255	2.821	-27.92	-6.49	-4.47	-6.02	-5.59	-25.171	-22.306	-23.322	-20.645
ZINC57391109	-9.2	-10.1	-9.9	-10.1	-22.89	-3.627	-4.799	-20.77	-7.41	-7.08	-7.99	-7.62	-24.662	-19.344	-22.073	-21.131
ZINC57410533	-9.3	-9.8	-9.1	-9.1	-24.12	-6.848	2.161	-2.115	-6.26	-6.24	-6.44	-6.79	-22.357	-19.272	-19.316	-15.179
ZINC57478125	-9.9	-10.6	-11.1	-9.8	-21.44	-24.69	-10.82	-5.898	-6.33	-5.48	-7.09	-5.96	-26.272	-23.886	-24.645	-21.633
ZINC57548031	-8.2	-6.2	-7.8	-7	-25.64	-1.747	-6.948	-6.008	-5.5	-5.17	-6.18	-6.05	-20.868	-17.909	-21.218	-16.896
ZINC57570179	-8.7	-7.5	-8.8	-8.2	-20.09	-4.067	-5.58	-4.232	-5.39	-5.09	-5.76	-5.61	-14.006	-12.916	-13.829	-13.652
ZINC57571226	-10.5	-10.3	-11.2	-10.5	-22.24	-6.004	-1.314	-7.731	-6.88	-6.15	-7.47	-6.9	-19.457	-20.284	-22.45	-18.739
ZINC57599968	-9	-9.1	-9.3	-8.3	-19.03	-5.202	-2.745	-4.85	-5.24	-5.09	-5.57	-4.94	-11.593	-13.771	-13.66	-12.674
ZINC57620565	-9.2	-9.1	-9.8	-9.1	-26.37	0.8308	-7.108	-13.49	-5.7	-5.63	-6.1	-6.01	-19.208	-16.205	-16.725	-16.579
ZINC57624483	-8.1	-7.9	-8.3	-8.2	-17.21	-8.533	-1.832	0.5718	-5.23	-4.8	-5	-4.76	-15.681	-13.85	-17.573	-14.692
ZINC57631757	-9	-8.9	-9	-8.9	-12.49	-6.879	-9.595	-0.6376	-5.07	-4.68	-5.33	-5.48	-24.312	-19.538	-21.026	-19.113
ZINC57633274	-9	-9.1	-9.6	-9.3	-14.72	2.307	-2.588	-7.997	-4.83	-4.14	-5.84	-5.3	-16.023	-14.678	-15.896	-15.425
ZINC57656667	-9.3	-9.6	-9.2	-9.7	-16.72	-2.907	-14.03	-2.622	-5.46	-5.5	-5.56	-6.17	-18.407	-15.388	-18.758	-16.522
ZINC57681941	-10.5	-10.7	-10.7	-11.2	-29.81	-18.35	-21.22	-21.78	-7.19	-7.34	-7.68	-7.72	-23.405	-21.417	-24.194	-21.997
ZINC57733806	-9.2	-9.8	-9.7	-9.7	-19.16	-4.875	-6.099	-7.18	-6.89	-7.15	-6.82	-7.66	-18.257	-17.261	-23.075	-17.651
ZINC57754529	-9	-9	-9.1	-9.1	-21.54	-3.182	-3.395	-3.867	-6.94	-6.19	-6.79	-6.83	-26.271	-22.58	-23.544	-21.385
ZINC57764353	-10.3	-8.9	-10.4	-10	-21.06	-13.4	-10.48	-23.39	-6.35	-6.3	-6.64	-7.5	-19.351	-19.025	-18.303	-20.843
ZINC57849923	-7.4	-7.3	-8.1	-7.5	-16.65	1.36	-9.005	-6.853	-4.87	-4.36	-4.77	-4.94	-11.329	-7.291	-12.105	-12.698
ZINC57905123	-8.7	-7.9	-8.4	-8.7	-15.93	-12.99	-12.34	-14.57	-4.71	-4.63	-5.17	-4.97	-20.117	-14.677	-19.339	-15.748
ZINC57931070	-9.3	-8.4	-9.2	-7.3	-16.23	-19.26	-19	-16.67	-4.6	-4.08	-5.31	-5.35	-17.416	-13.084	-16.196	-14.212
ZINC57931267	-8.2	-7.3	-9	-7.4	-19.13	-1.151	-9.141	-2.686	-5.25	-5.33	-5.4	-5.39	-18.358	-15.51	-18.041	-15.373
ZINC58012945	-9.5	-9.3	-10.4	-9.1	-6.729	-14.67	-2.238	-21.7	-6.57	-5.89	-7.54	-7.24	-18.629	-16.835	-19.474	-17.871
ZINC58063464	-8.3	-7.4	-8.4	-7	-20.43	2.667	-0.4417	-3.99	-6.07	-5.65	-6.04	-5.47	-34.514	-28.253	-37.479	-26.41
ZINC58129783	-8.1	-8.8	-8.6	-8	-15.27	6.307	7.963	-7.935	-5.11	-5.06	-5.59	-5.69	-16.475	-14.566	-18.169	-13.977
ZINC58143661	-10.2	-9	-11.8	-11.7	-19.16	-9.614	-5.555	-22.27	-6.65	-4.88	-6.65	-7.35	-26.373	-22.742	-25.738	-24.193
ZINC58159842	-8.8	-9	-9.2	-9	-24.23	-15.72	-9.811	-16.03	-6.83	-7.02	-7.18	-7.22	-21.136	-18.549	-21.277	-20.25
ZINC58414742	-9.9	-8.7	-9.4	-9	-18.62	7.199	1.317	-11.06	-6.04	-5.52	-5.93	-5.9	-20.998	-14.017	-18.343	-18.477
ZINC58689565	-11.5	-11.6	-11.4	-11.7	-23.32	-11.7	-6.783	-4.446	-7.32	-6.74	-7.75	-8.34	-28.1	-19.495	-25.982	-21.417
ZINC58823643	-9.6	-8.8	-9.1	-10.1	-15.84	-16.08	-7.185	-19	-7.56	-5.57	-7.57	-8.49	-23.077	-15.672	-23.526	-22.433
ZINC58840514	-8.3	-8.3	-8.5	-8.3	-14.71	4.656	-3.595	2.088	-5.2	-5.09	-5.93	-5.44	-17.982	-14.611	-20.897	-14.097
ZINC58850415	-9.7	-9.4	-9.9	-9.6	-23.02	-2.497	-3.956	-18.28	-6.67	-5.19	-7.17	-6.64	-21.066	-17.466	-22.666	-17.343
ZINC58866552	-10.5	-9.5	-10.7	-10.2	-22.31	-9.86	-11.8	-21.84	-5.7	-5.11	-5.84	-5.91	-17.395	-15.966	-16.483	-16.924
ZINC58871934	-9.8	-10.2	-10.4	-10.7	-24.74	-10.74	-15.87	-15.9	-6.84	-6.71	-7.12	-7.53	-15.876	-17.347	-15.771	-17.274
ZINC58952189	-8.8	-8.7	-9.5	-9.5	-18.21	0.1857	-18.33	-0.5317	-7.47	-7.06	-8.12	-8.24	-25.474	-22.061	-28.028	-21.218
ZINC58985802	-9.8	-10.6	-10.4	-10.4	-24.34	-6.37	-13.87	-11.05	-7.35	-7.81	-8.02	-8.02	-22.172	-21.057	-22.379	-22.07
ZINC59018465	-8.8	-8.3	-8.9	-8.9	-30.92	-12.13	-1.758	-15.85	-8.18	-8.1	-9.38	-9.26	-23.223	-29.38	-26.731	-26.934
ZINC59024896	-9	-8	-9	-8.2	-21.37	-0.1496	-8.538	2.297	-6.51	-6.07	-6.89	-6.16	-21.136	-16.857	-20.936	-15.984
ZINC59041496	-9.7	-9	-10.2	-9.9	-20.2	-7.892	-28.93	-12.74	-8.2	-7.66	-9.08	-8.8	-21.572	-24.352	-26.239	-21.308
ZINC59087085	-11.2	-11.2	-11.8	-9.2	-27.98	2.28	-13.65	-3.179	-7.01	-6.88	-7.13	-6.77	-26.924	-27.577	-29.506	-23.78
ZINC59104061	-8.6	-5.2	-11.3	-6	-26.77	10.53	5.269	8.072	-7.58	-4.57	-6.59	-5.88	-24.657	-10.694	-26.251	-15.226
ZINC59105524	-7.7	-6.2	-7.4	-6.1	-20.81	-1.791	-6.3	9.441	-6.08	-5.6	-6.08	-6.19	-16.468	-14.486	-17.735	-15.59
ZINC59135731	-9.9	-9	-10.7	-7.8	-20.63	-4.673	5.942	-8.678	-6.58	-5.15	-7.51	-5.97	-24.267	-22.537	-25.926	-22.227
ZINC59135800	-10.1	-9.7	-10.9	-8.2	-19.72	9.153	-13.05	-20.03	-5.67	-5.07	-6.88	-5.27	-21.418	-21.177	-22.568	-17.821
ZINC59135974	-9.7	-6.3	-9.3	-7	-17.77	-11.11	-7.329	-0.7098	-5.83	-4.21	-6.14	-4.99	-21.633	-18.919	-24.473	-17.083
ZINC59136001	-9.3	-6.7	-10.8	-8.1	-18.4	-7.096	-1.535	-18.87	-5.85	-4.7	-6.54	-5.15	-21.148	-22.929	-21.194	-18.849
ZINC59136345	-11.6	-10.1	-10.3	-9.8	-22.06	262.5	-8.89	-19.69	-7.8	-6.09	-7.6	-6.67	-27.64	-22.641	-26.357	-27.527
ZINC59138126	-10.4	-8.4	-10.9	-9.8	-16.11	4.089	-12.89	-13.62	-5.98	-4.54	-7.14	-6.19	-23.337	-18.912	-23.585	-16.209
ZINC59151311	-10.8	-8	-10	-9.2	-18.63	10.94	-2.346	-0.1909	-6.42	-5.94	-6.29	-6.69	-20.404	-15.534	-24.69	-15.901
ZINC59152762	-9.2	-9.5	-9.7	-8.2	-23.94	-6.169	-6.757	-7.348	-6.75	-7.14	-6.94	-6.32	-23.503	-21.14	-20.665	-15.091
ZINC59154493	-8.8	-9.4	-9.8	-8.3	-22.02	-6.299	-10.11	0.4305	-5.94	-5.53	-6.1	-5.26	-23.201	-20.887	-23.71	-21.325
ZINC59168629	-8.8	-8.3	-9.5	-8.6	-22.08	-4.909	-8.458	-9.909	-7.14	-5.94	-7.35	-5.41	-24.284	-23.701	-30.243	-18.82
ZINC59182267	-10.5	-9.8	-10.9	-8.6	-22.59	-9.316	0.2482	-3.221	-7.55	-6.04	-7.34	-6.39	-24.388	-21.419	-24.271	-19.251
ZINC59198134	-9	-5.8	-10	-7.3	-30.83	-6.705	-5.267	-5.302	-6.09	-4.99	-6.4	-6.2	-23.022	-18.74	-22.047	-21.836
ZINC59198271	-8.6	-7.6	-8.9	-7.5	-16.85	8.863	-12.33	-11.65	-7.45	-4.75	-7.01	-5.6	-22.474	-14.726	-19.392	-13.309
ZINC59198327	-9.1	-8.3	-9.4	-7.4	-20.11	-13.38	-11.83	2.817	-6.04	-4.29	-5.6	-5.36	-27.022	-19.019	-25.619	-19.227
ZINC59198623	-8.4	-6.9	-8.7	-6.3	-17.89	15.12	-15.2	-2.012	-6.9	-5	-7.08	-5.79	-21.855	-16.095	-21.015	-13.094
ZINC59247409	-7.5	-6.1	-6.9	-7.9	-19.31	10.87	-9.114	-0.7655	-5.38	-4.93	-6.1	-6.27	-9.635	-10.894	-11.667	-11.93
ZINC59267140	-7.7	-5.6	-7.9	-6.5	-21.93	0.8626	-1.881	-16.7	-4.01	-3.63	-3.78	-3.99	-13.156	-11.652	-15.752	-11.548
ZINC59362777	-8.1	-8.3	-8.9	-8.3	-14.27	24.67	21.82	37.01	-5.09	-4.71	-5.2	-5.53	-12.361	-12.812	-14.037	-14.063
ZINC59501904	-9.3	-9.2	-10.2	-8.9	-22.68	-3.351	-19.53	-14.53	-6.99	-5.97	-7.88	-6.7	-23.947	-21.279	-26.58	-23.004
ZINC59678284	-7.4	-8.2	-8.4	-7	-22.39	-6.617	-8.306	-7.124	-6.52	-5.88	-6.54	-6.96	-70.659	-68.945	-70.779	-69.678
ZINC59734366	-10	-10.7	-11.1	-9.2	-31.22	-17.09	-12.4	-18.82	-7.69	-7.27	-7.86	-7.18	-28.664	-30.129	-32.296	-25.174
ZINC59779075	-10.6	-10.2	-10.3	-9.6	-19.78	-7.864	-8.786	0.7862	-6.68	-5.97	-6.59	-6.29	-24.39	-23.324	-23.941	-17.25
ZINC59814715	-9.4	-10	-9.8	-10.7	-23.61	-7.348	-8.896	-15.46	-9.26	-9.03	-9.82	-9.86	-20.396	-20.613	-20.807	-24.466
ZINC59859853	-9.9	-8.4	-10.2	-8.5	-24.46	-0.01258	-3.502	-1.297	-5.26	-3.72	-5.44	-5.04	-22.494	-19.945	-25.386	-16.256
ZINC59860293	-10.2	-8.4	-9.5	-7.2	-24.78	-5.15	-10.18	-1.429	-5.87	-4.27	-5.8	-5.25	-20.104	-16.325	-25.933	-16.868
ZINC59860798	-9.6	-9.5	-10.9	-8.7	-17.6	-5.004	1.348	-16.15	-6.4	-4.97	-7.34	-6.08	-23.797	-25.312	-28.136	-22.473
ZINC59925004	-8.3	-6.8	-8.3	-7.4	-21.08	-3.87	-6.21	9.815	-5.64	-4.18	-5.99	-5.58	-26.251	-22.767	-28.368	-18.76
ZINC60060166	-9.9	-9	-9.1	-8.1	-26.84	14.08	2.271	9.993	-7.27	-6.73	-7.92	-7.35	-24.753	-20.3	-27.036	-16.131
ZINC60268598	-9.4	-10.4	-9.9	-9.8	-16.93	9.912	3.228	-4.222	-6.93	-7.24	-7.38	-7.13	-19.299	-19.271	-22.837	-17.123
ZINC60291565	-8.7	-9.7	-9.7	-9.4	-17.84	-10.17	-6.438	-8.759	-6.29	-5.46	-6.27	-7.11	-21.945	-22.888	-21.905	-22.209
ZINC60331043	-11.4	-9.8	-11.3	-8.4	-25.29	7.902	2.973	1.756	-6.39	-4.91	-5.73	-5.15	-23.336	-21.203	-22.721	-20.336
ZINC60340730	-9.8	-10.1	-9.4	-8.9	-27.58	-24.63	-27.82	-23.45	-7.57	-7.08	-7.41	-7.01	-29.188	-20.023	-26.505	-19.258
ZINC60347515	-10.3	-9.9	-10.2	-10.3	-27.68	-4.867	-11.19	-26.46	-7.09	-6.9	-7.13	-6.91	-26.368	-21.799	-26.509	-22.881
ZINC60347516	-10.3	-9.8	-10.5	-10.5	-25.21	-1.395	-9.421	-25.52	-6.57	-5.96	-6.82	-6.5	-24.377	-20.664	-23.646	-20.685
ZINC60362804	-7.6	-10	-8.5	-9.5	-18.03	9.027	-12.84	15.15	-5.97	-7.46	-5.84	-6.21	-14.676	-10.459	-13.893	-13.559
ZINC60374256	-10.4	-10.3	-10.2	-10.9	-27.16	-8.128	-8.256	-11.82	-6.85	-6.68	-6.79	-6.82	-24.059	-20.223	-23.78	-21.247
ZINC60393598	-7.7	-6.9	-7.7	-6.9	-19.05	-6.849	-8.436	-9.248	-6.83	-5.78	-6.65	-5.97	-22.378	-18.227	-22.476	-18.053
ZINC60417587	-9.5	-9.7	-9.7	-9.9	-19.72	-8.46	-11.74	-14.02	-5.99	-6.17	-6.37	-6.52	-19.671	-23.061	-24.975	-17.26
ZINC60441829	-9.8	-9.5	-10	-10.1	-19.35	-0.08068	-3.817	-5.424	-7.35	-7.42	-7.32	-7.48	-25.66	-18.945	-21.685	-20.204
ZINC60443579	-9.9	-9.6	-10.4	-10.6	-23.72	-6.721	-10.21	-2.678	-6.3	-5.55	-6.75	-7.26	-25.578	-20.404	-22.401	-20.165
ZINC60443603	-9.5	-8.5	-9.2	-8.1	-19.08	-5.739	-8.663	-14.6	-5.98	-5.99	-6.09	-5.88	-23.239	-18.19	-19.897	-18.404
ZINC60461779	-9.6	-10.2	-10	-10.8	-21.86	-0.2915	0.8254	-17.79	-7.16	-7.16	-7.28	-8.27	-23.162	-19.424	-23.409	-22.705
ZINC60514889	-8	-8.7	-9.9	-8.3	-24.39	11.91	-10	-10.1	-5.86	-5.46	-6.42	-6.14	-27.449	-21.588	-24.548	-23.819
ZINC60554537	-9.8	-9.6	-9.8	-8.5	-17.45	2.725	-3.916	-3.89	-7.12	-6.84	-6.9	-6.66	-21.287	-21.948	-24.201	-18.483
ZINC60852768	-9	-8.9	-10.1	-7.6	-14.47	-2.404	-10.61	-14.45	-5.46	-5.15	-6.71	-5.28	-16.099	-14.031	-18.189	-13.269
ZINC60965831	-9	-9.2	-9.5	-9	-19.89	7.509	-8.767	-6.836	-6.51	-6.37	-6.73	-6.48	-20.405	-20.655	-19.726	-18.742
ZINC61035743	-7.3	-8.1	-7.6	-6.9	-15.32	1.515	8.655	1.233	-5.14	-5.91	-5.2	-5.64	-15.534	-15.41	-18.02	-17.417
ZINC61095169	-9.1	-8.4	-9.1	-8.6	-19.96	1.66	-3.349	-16.91	-6.51	-6.18	-6.91	-7.06	-20.256	-16.916	-19.989	-16.393
ZINC61117176	-8.4	-8.4	-8.6	-8.2	-22.18	-14.87	-10.86	-7.373	-6.14	-6.56	-6.46	-6.28	-15.554	-15.302	-17.062	-14.402
ZINC61122701	-9.2	-8.7	-9.4	-9	-19.68	-8.407	-8.671	-2.64	-6.18	-5.29	-6.25	-6.34	-19.117	-17.189	-18.11	-16.182
ZINC61122712	-10	-8.6	-9.8	-9.1	-20.27	-5.299	-6.148	-4.873	-6.21	-5.55	-6.3	-6.3	-19.985	-14.967	-17.517	-16.905
ZINC61213536	-7.4	-7.3	-8.4	-7.4	-13.88	-8.068	-11.91	-12.68	-4.82	-4.42	-5.5	-4.62	-15.649	-13.063	-17.726	-11.639
ZINC61330928	-8.2	-8.6	-8.5	-7.7	-19.39	-6.509	-8.836	-5.623	-5.48	-5.18	-5.99	-5.17	-16.667	-15.582	-17.125	-15.783
ZINC61362317	-9.8	-9.1	-9.3	-7.9	-19.66	-15.21	-2.397	-6.008	-6.43	-5.72	-6.57	-5.65	-17.343	-17.012	-16.295	-14.878
ZINC61489980	-7.5	-7.8	-8	-7.4	-16.1	7.914	-2.964	5.394	-5.47	-4.98	-5.28	-5.26	-13.497	-13.07	-13.859	-13.255
ZINC61587715	-8.1	-8.7	-8.9	-8.5	-21.01	-10.98	-2.37	-6.746	-5.85	-6.32	-6.47	-6.44	-24.616	-18.988	-20.83	-19.006
ZINC61640293	-9.4	-8.9	-9.7	-9.4	-28.72	-4.646	-24.06	-21.84	-6.18	-6.04	-6.54	-6.59	-19.677	-18.33	-20.216	-19.414
ZINC61692090	-6.8	-6.9	-7.3	-6.7	-22.68	-6.034	-4.375	-7.866	-5.69	-4.91	-5.68	-4.99	-25.073	-20.726	-22.921	-14.916
ZINC61697359	-9.1	-8.6	-9.4	-8.9	-30.77	-15.39	-17.55	-10.51	-6.14	-5.29	-6.06	-6.04	-22.881	-19.855	-20.197	-18.107
ZINC61718886	-8.6	-7.3	-8.2	-7.2	-22.7	-4.556	-10.46	-4.778	-5.81	-4.32	-5.61	-5.03	-22.947	-19.303	-19.481	-14.599
ZINC61729931	-8.4	-8.8	-8.9	-8.5	-19.66	-18.89	-14.05	-14.08	-6.73	-7.51	-7.21	-7.02	-23.679	-19.877	-25.625	-20.767
ZINC61765157	-8	-8.2	-9	-8.2	-17.59	4.151	-4.115	-2.455	-5.03	-5.84	-5.84	-5.55	-11.738	-11.058	-13.496	-10.362
ZINC61787221	-8	-6.7	-9	-6.4	-10.02	0.3047	6.357	2.291	-6.26	-5.31	-6.49	-5.06	-20.751	-15.087	-24.354	-13.114
ZINC61826568	-7.2	-7.4	-7.8	-6.5	-10.84	-9.007	-6.623	-9.24	-4.55	-4.96	-5.27	-4.63	-23.1	-25.201	-26.447	-22.409
ZINC61826689	-7.4	-7.4	-8.1	-8.1	-9.35	-9.781	-12.63	-7.414	-4.96	-4.54	-5.13	-4.84	-22.776	-26.086	-24.123	-23.272
ZINC61829356	-9	-9.2	-9.2	-9.1	-21.12	-14.84	-19.84	-15.72	-5.77	-4.96	-5.24	-5.58	-20.851	-19.882	-21.666	-19.171
ZINC61835267	-7.6	-7.9	-8.3	-8.1	-16.57	-7.967	-11.88	-12.63	-5.52	-5.35	-5.61	-5.87	-23.483	-20.413	-23.236	-17.474
ZINC61835578	-7.8	-8.1	-7.9	-7.6	-16.25	-5.776	-10.01	-7.43	-5.08	-4.83	-5.43	-5.48	-21.788	-19.149	-22.532	-19.954
ZINC61839392	-7.5	-8.1	-7.6	-7.8	-14.94	-6.827	4.892	4.419	-5.43	-5.49	-6.02	-5.7	-21.93	-18.644	-21.627	-16.793
ZINC61909717	-7.9	-8.3	-8.2	-7.5	-20.66	-12.73	-19.71	-9.725	-5.37	-5.36	-5.52	-5.27	-18.713	-15.26	-16.243	-14.495
ZINC61956739	-8.1	-8.8	-9	-8	-17.33	2.365	-3.551	3.473	-5.61	-5.29	-6.15	-5.44	-22.44	-19.943	-22.639	-19.18
ZINC62049357	-9.5	-8.3	-9.1	-9.1	-16.62	1.975	-4.984	11.1	-5.52	-4.74	-5.73	-6.4	-18.732	-12.228	-19.405	-17.825
ZINC62073339	-8.5	-8.7	-8.7	-8.5	-16.66	-8.363	-12.65	-4.758	-5.09	-5.17	-5.63	-5.1	-15.316	-13.751	-16.529	-12.14
ZINC62090829	-7.5	-6.9	-8.2	-6.5	-9.806	-5.617	-14.32	-0.01922	-4.9	-4.81	-5.23	-5.43	-11.717	-10.095	-13.157	-11.782
ZINC62123760	-7.1	-6.3	-8.3	-7.2	-13.51	12.02	-8.618	-6.709	-4.72	-4.25	-5.3	-4.95	-12.806	-16.26	-15.141	-14.981
ZINC62144635	-8.4	-8.5	-8.6	-8.8	-28.94	-0.7038	-14.53	-3.074	-6.43	-6.52	-6.57	-6.39	-22.146	-17.949	-19.514	-16.703
ZINC62151930	-8.4	-7.5	-8.7	-7	-16.81	-5.71	-8.602	-4.706	-4.52	-4.16	-4.77	-4.06	-20.713	-11.706	-17.324	-12.149
ZINC62159018	-9.1	-8.8	-9.8	-9.3	-20.17	-6.589	5.569	-14.25	-6.05	-5.39	-6.16	-6.63	-19.828	-21.64	-24.192	-20.434
ZINC62190694	-8.2	-8.3	-9	-7.3	-22.41	-5.412	-4.11	-19.75	-6.01	-5.87	-6.31	-6.26	-21.296	-15.805	-20.776	-17.301
ZINC62191639	-9.4	-9.2	-10.3	-10.2	-22.55	-15.87	-6.032	-11.24	-6.06	-5.66	-6.73	-7.49	-21.142	-18.738	-22.797	-21.075
ZINC62194074	-8.6	-8.3	-8.6	-8	-24.15	-8.473	-9.37	-2.745	-6.01	-6.45	-6.1	-6.7	-21.957	-17.373	-18.596	-16.417
ZINC62219905	-7.9	-7.3	-8	-7.4	-22.13	8.07	3.012	0.6641	-5.49	-5.58	-6	-5.62	-20.102	-16.037	-18.852	-15.129
ZINC62236024	-8.3	-7.7	-8.6	-8.2	-28.14	-19.03	-15.57	-14.92	-5.47	-5.27	-5.57	-4.86	-22.891	-17.922	-25.529	-20.317
ZINC62263319	-10.3	-9.1	-10.2	-8.1	-34.1	-13.2	-18.65	-15.35	-6.79	-5.63	-6.51	-5.18	-29.313	-25.202	-33.864	-16.965
ZINC62271387	-9.7	-7.5	-10.1	-7.7	-19.63	14.84	-0.6154	8.479	-6.84	-5.81	-6.23	-7.03	-24.085	-19.088	-27.506	-20.394
ZINC62292715	-8.8	-8.9	-8.5	-9.3	-29.17	-4.793	-11	-18.81	-5.28	-5.01	-5.5	-5.59	-19.859	-17.864	-18.394	-13.696
ZINC62457303	-8.3	-8.8	-9.1	-8.9	-16.73	-9.46	6.01	1.947	-5.52	-5.35	-5.73	-5.97	-17.513	-17.011	-15.378	-15.031
ZINC62459333	-8.8	-8.2	-9.5	-7.7	-14.11	-5.652	-6.808	-3.571	-5.65	-4.47	-5.43	-5.08	-16.58	-15.129	-16.919	-10.262
ZINC62491953	-7.5	-8.1	-8.6	-7.7	-9.597	14.3	7.534	10.78	-4.97	-5.1	-5.23	-5.15	-18.067	-18.932	-17.59	-14.765
ZINC62496337	-9.9	-8.4	-9.2	-8.1	-24.71	-10.68	-12.89	-5.9	-5.55	-5.16	-5.63	-5.26	-26.299	-22.983	-26.591	-14.49
ZINC62552781	-9.6	-9	-9.6	-8.4	-19.04	-0.3786	10.59	-6.574	-5.58	-5.83	-5.91	-5.02	-22.79	-19.941	-21.771	-16.196
ZINC62607562	-8.1	-7.3	-8.3	-8	-17.97	-9.503	-2.734	-8.698	-4.24	-3.67	-4.85	-5.19	-13.345	-15.199	-14.372	-15.699
ZINC62751773	-7.3	-4.7	-6.9	-6.5	-7.692	28.01	6.559	28.8	-3.28	-2.8	-3.08	-3.34	-27.456	-27.295	-28.24	-23.915
ZINC62756784	-7.2	-6.4	-6.6	-6.5	-1.876	15.52	13.12	8.107	-3.87	-3.49	-3.21	-3.36	-16.388	-14.17	-18.057	-12.736
ZINC62757757	-6.7	-4.5	-6.4	-6.9	-9.803	11.07	7.007	8.407	-4.19	-3.03	-3.79	-3.77	-12.2	-7.888	-11.448	-9.801
ZINC62763834	-8.9	-8.6	-9	-8.7	-20.52	-19.55	-12.88	-12.6	-5.46	-5.14	-6.18	-5.65	-22.172	-21.67	-21.524	-17.726
ZINC62844748	-7.4	-7.3	-7.7	-8.3	-19.66	-5.36	-17.31	-6.053	-5.52	-4.73	-5.72	-5.83	-14.553	-15.417	-15.591	-13.946
ZINC62868858	-9.2	-7.5	-9.2	-8.3	-19.45	-16.47	-15.08	-14.82	-5.07	-4.52	-5.29	-5.54	-14.248	-12.371	-15.723	-12.632
ZINC62870194	-7.9	-5.1	-7.7	-7.3	-11.64	0.08027	-0.5179	-1.766	-4.24	-3.76	-4.77	-5.24	-13.44	-9.295	-16.822	-14.068
ZINC62873159	-6.7	-5.2	-6.5	-7	-12.73	-6.074	-8.762	-5.826	-5.43	-4.66	-5.54	-5.37	-17.218	-16.197	-17.652	-17.177
ZINC62966534	-7.8	-8.5	-8.4	-7.6	-20.86	-2.516	1.684	-13.51	-5.04	-5.49	-5.43	-4.9	-18.055	-15.686	-17.82	-14.024
ZINC63037304	-7.4	-8.3	-7.3	-6.6	-16.21	-12.55	-15.99	-19.53	-4.83	-4.83	-5.51	-4.51	-17.755	-12.914	-17.468	-12.452
ZINC63062234	-6.8	-7.7	-8	-7	-10.66	-5.113	-1.35	-4.762	-3.61	-3.69	-3.65	-3.95	-18.08	-18.692	-19.503	-13.874
ZINC63146587	-8.9	-8.7	-10	-8.9	-22.59	1.002	-7.106	0.4808	-5.66	-5.05	-6.34	-5.84	-21.925	-21.529	-22.993	-18.768
ZINC63216636	-8.1	-8	-8.3	-7.8	-12.45	4.346	7.001	6.161	-5.4	-4.78	-5.03	-5.55	-21.488	-9.797	-12.418	-15.854
ZINC63400987	-8.3	-7.8	-9	-7.5	-22.51	-1.929	-2.57	-0.8461	-5.58	-5.05	-5.57	-4.97	-19.885	-16.803	-16.925	-14.467
ZINC63412950	-9.7	-9.7	-10	-9.8	-24.87	-19.57	-6.786	-43.41	-7	-5.38	-6.83	-6.75	-16.793	-16.842	-20.182	-16.617
ZINC63467793	-9.1	-7.2	-7.5	-8.5	-11.21	76.44	14.42	26.48	-5.39	-5.41	-5.71	-6.81	-19.579	-10.589	-14.611	-17.634
ZINC63491623	-12.2	-11	-11.6	-10.8	-29.64	1.647	-11.7	-3.745	-8.05	-7.02	-7.32	-7.66	-23.175	-20.45	-23.841	-24.407
ZINC63579591	-9.1	-9	-9.9	-9.6	-26.83	-4.899	-15.97	-18.16	-5.97	-5.49	-6.76	-7.21	-17.75	-17.387	-18.545	-19.662
ZINC63579825	-9.9	-10.3	-10.5	-9	-24.08	1.05	2.227	-16.35	-7.06	-6.29	-7.67	-7.16	-19.264	-21.252	-22.157	-19.748
ZINC63826904	-9.3	-8.8	-9.6	-9.2	-18.62	-4.518	-7.847	0.4938	-5.84	-4.9	-5.66	-5.65	-21.716	-13.965	-18.298	-17.112
ZINC63889612	-9.7	-10.1	-9.5	-9.8	-19.05	-13.03	-11.01	-16	-6.01	-7.28	-7.08	-6.84	-27.009	-22.474	-24.386	-20.636
ZINC63911214	-9.9	-9.8	-9.7	-9.7	-19.44	2.989	-1.236	-3.909	-6.01	-5.77	-5.98	-6.24	-18.509	-15.623	-19.287	-15.286
ZINC63911284	-10.1	-10	-10	-9.6	-20.84	-2.501	-7.038	-1.681	-6.28	-5.68	-6.12	-6.37	-22.016	-17.505	-21.768	-18.698
ZINC63927084	-10.2	-10	-10	-10.3	-28.28	2.757	-17.81	-17.79	-6.75	-6.1	-7.29	-7.93	-26.826	-30.751	-29.29	-24.774
ZINC64137010	-9.7	-10	-10.3	-8.3	-16.78	7.565	-8.62	-27.67	-7.26	-6.21	-8.09	-8.1	-19.977	-14.763	-17.536	-17.922
ZINC64208403	-9.7	-9.4	-9.9	-8.2	-26.68	-7.515	-6.234	-29.18	-7.22	-6.53	-7.66	-7.93	-20.317	-19.592	-23.651	-17.939
ZINC64232657	-9.8	-9.3	-10.1	-9.2	-14.89	0.4325	2.642	-6.972	-4.73	-4.91	-5.44	-5.17	-15.749	-17.418	-19.453	-15.611
ZINC64345616	-9.4	-8.9	-10.1	-9.4	-16.61	-6.525	-8.99	-18.06	-5.98	-6.11	-6.32	-6.06	-18.2	-18.571	-19.246	-16.866
ZINC64557835	-9.3	-5.3	-9.1	-7.4	-17.56	1.407	-4.029	-0.2731	-5.61	-4.57	-5.75	-5.04	-20.364	-16.636	-25.619	-17.287
ZINC64558525	-7.6	-6.1	-6.4	-6.3	-19.61	28.33	19	26.79	-5.92	-4.64	-5.51	-5.97	-27.712	-18.505	-25.626	-22.917
ZINC64567691	-10.5	-9.3	-9.8	-9.7	-4.472	32.18	10.49	-0.5969	-6.54	-5.03	-6.85	-6.68	-20.133	-13.934	-22.116	-22.774
ZINC64613156	-9.6	-9.5	-10.3	-10.3	-16.66	-14.01	-10.06	-7.579	-6.34	-5.82	-6.83	-6.84	-14.597	-18.348	-18.493	-18.715
ZINC64714337	-9.3	-8.7	-9.5	-9.1	-21.88	-12.34	-14.12	-7.38	-6.47	-6.01	-6.76	-6.84	-16.49	-16.72	-22.522	-14.781
ZINC64794086	-10.6	-9.6	-10.8	-10.4	-20.06	-5.898	-2.25	-11.91	-9.44	-8.69	-9.93	-9.37	-23.256	-22.879	-26.793	-26.154
ZINC64795785	-7.6	-5.8	-7.3	-7.8	-16.32	3.625	-4.845	-6.41	-5.42	-4.49	-6.04	-5.45	-15.876	-13.737	-22.644	-13.513
ZINC64798781	-8.7	-6	-9.8	-7.8	-20.05	3.012	-5.267	-1.127	-5.74	-5.37	-5.73	-5.52	-21.851	-17.46	-22.79	-20.895
ZINC64835298	-9.6	-9.6	-10.2	-8.8	-23.06	-9.581	-19.46	-11.81	-7.09	-6.84	-7.17	-7.31	-20.484	-20.085	-27.453	-19.061
ZINC64847097	-8.9	-8.7	-9.7	-8.9	-18.15	-2.127	0.4055	8.54	-5.95	-5.34	-6.45	-6.34	-19.679	-18.927	-22.083	-20.983
ZINC64858483	-10.6	-7.7	-9.3	-9.8	-22.86	-0.5644	-10.26	4.104	-6.94	-5.15	-6.93	-6.92	-22.838	-20.986	-26.489	-22.291
ZINC64862011	-10	-10.1	-11.5	-10.4	-18.94	-4.962	-2.887	-29.02	-8.23	-7.43	-7.23	-7.45	-23.492	-21.731	-25.834	-23.136
ZINC64871648	-7.6	-8.1	-8	-7.7	-23.55	-20.24	-1.07	-10.61	-6.32	-7.14	-6.82	-7.04	-23.463	-18.862	-22.96	-19.652
ZINC64871744	-8.2	-8.3	-9.1	-8.2	-6.557	9.536	-0.5252	4.052	-5.18	-4.97	-6.31	-5.92	-23.447	-21.09	-27.497	-20.927
ZINC64872243	-8	-8.2	-8.1	-7.3	-23.63	-16.11	5.969	-6.105	-6.21	-6.23	-6.43	-5.71	-20.594	-17.071	-20.449	-14.206
ZINC64883874	-9.6	-6.8	-9.3	-9.2	-27.31	-3.52	-9.238	-8.023	-5.68	-5.16	-6.76	-6.86	-21.59	-14.587	-20.578	-19.841
ZINC64891036	-9.5	-9.4	-10.7	-9.6	-22.1	1.316	-4.259	-16.94	-7.27	-6.19	-7.85	-7.67	-24.016	-15.799	-25.183	-22.702
ZINC64955132	-7.9	-6	-7.1	-8	-21.68	49.34	7.926	-4.082	-6.48	-5.61	-7.42	-6.3	-26.803	-26.053	-29.93	-22.547
ZINC65042221	-7.7	-7.6	-7.1	-7	-26.74	-14.51	-3.987	-28.52	-6.54	-6.75	-7.13	-6.97	-23.316	-17.345	-22.534	-18.992
ZINC65051988	-8.5	-6.6	-8	-8.2	-12.45	6.205	2.469	-2.866	-5.58	-5.79	-5.96	-6.03	-13.437	-16.156	-12.591	-13.836
ZINC65085304	-10.3	-10.3	-11.1	-9.6	-24.11	-3.192	-12.06	-22.22	-6.66	-6.59	-7.29	-7.23	-25.075	-22.311	-20.17	-17.982
ZINC65096757	-11.1	-7.3	-8.4	-7.9	-12.34	5.862	-8.824	12.57	-5.31	-4.29	-4.6	-4.89	-18.256	-13.82	-18.362	-15.781
ZINC65101223	-10	-6.8	-9.8	-10.3	-17.82	-5.826	-5.741	-17.43	-7.59	-6.93	-8.25	-8.62	-20.36	-15.78	-18.528	-18.623
ZINC65138920	-9.4	-8.1	-8.6	-7.6	-15.08	-3.818	-10.97	-7.598	-5.65	-4.92	-6.17	-5.83	-18.405	-13.745	-18.461	-15.781
ZINC65139134	-9.5	-9.3	-9.1	-8	-18.99	0.8705	2.43	-12.88	-6.41	-5.9	-6.27	-6.19	-16.52	-19.822	-17.791	-12.784
ZINC65147757	-8.7	-8.5	-9.1	-7.6	-18.01	-10.82	-10.16	-11.47	-5.95	-5.57	-6.33	-6.27	-16.317	-16.305	-16.105	-12.603
ZINC65163580	-8.9	-10.1	-9.7	-9.1	-18.93	-2.906	11.38	-3.803	-6.14	-5.7	-6.16	-6.24	-20.59	-18.988	-21.009	-15.955
ZINC65196114	-9.1	-9.2	-10.1	-9.4	-18.36	-11.24	-7.79	-17.56	-6.62	-5.64	-7.34	-6.62	-19.039	-18.431	-20.224	-17.837
ZINC65196127	-9.4	-8.3	-10	-9.4	-27.15	-23.17	-9.583	-18.02	-7.33	-5.88	-7.92	-7.54	-23.054	-17.682	-23.521	-18.483
ZINC65215483	-8.9	-9.4	-9.8	-7.9	-28.59	-4.084	-7.679	-4.279	-6.22	-6.33	-6.41	-5.63	-16.387	-15.023	-16.177	-13.275
ZINC65216747	-9.5	-9	-9.1	-8.6	-13.71	-15.73	-18.43	-4.979	-5.3	-5.64	-5.71	-5.74	-15.105	-15.157	-14.823	-14.176
ZINC65284027	-10.1	-9.4	-10.1	-9.3	-18.91	13.84	7.739	15.06	-7.36	-6.5	-6.95	-7.08	-24.804	-19.522	-22.577	-19.227
ZINC65330262	-9.3	-9.9	-9.8	-9.1	-18.88	2.285	0.3455	5.553	-6.97	-6.28	-7.3	-6.39	-22.902	-22.484	-20.374	-22.253
ZINC65374585	-8	-7.7	-7.9	-6.9	-13.7	-5.191	3.953	-1.933	-5.12	-4.44	-4.99	-4.6	-12.275	-9.328	-15.655	-7.201
ZINC65407733	-10	-8.8	-10.1	-7.9	-14.99	-12.06	-4.229	0.4732	-5.54	-4.83	-5.94	-5.08	-16.245	-13.274	-17.244	-12.018
ZINC65411606	-7.4	-7.2	-7.9	-7.9	-19.23	-1.72	-2.114	4.306	-5.27	-5.49	-5.82	-6.05	-20.362	-16.564	-19.14	-19.204
ZINC65426905	-8.6	-8.6	-9	-8.5	-9.634	8.733	2.043	4.547	-5.08	-4.61	-5.2	-5.18	-19.29	-17.036	-22.664	-18.584
ZINC65494977	-7.3	-7.5	-8.5	-6.9	-16.7	5.135	-8.156	6.424	-4.43	-3.85	-4.38	-4.44	-10.798	-11.835	-12.116	-9.57
ZINC65568172	-9.7	-9.7	-10	-8.9	-30.93	-10.55	-8.02	-19.29	-7.03	-6.32	-7.05	-6.65	-20.573	-17.41	-22.134	-15.208
ZINC65575543	-9.1	-9.2	-8.8	-9.2	-18.21	-7.405	-16.65	-5.12	-6.14	-6.25	-5.99	-6.45	-20.661	-16.036	-18.987	-15.675
ZINC65626652	-8.1	-7.6	-7.7	-7.7	-16.66	-5.613	0.04385	-5.243	-4.79	-5.02	-5.24	-5.01	-11.065	-8.741	-11.748	-9.678
ZINC65743030	-9.4	-8.7	-8.7	-8.8	-8.596	13.54	-3.542	20.5	-6.05	-6.22	-7.26	-5.61	-21.169	-17.896	-19.773	-18.495
ZINC66061522	-9.3	-9.1	-9.8	-8.3	-11.2	4.132	14.27	9.232	-6.02	-5.61	-6.25	-5.84	-18.84	-18.347	-19.253	-15.947
ZINC66105221	-9.1	-9.1	-9	-8.4	-21.44	-3.723	-10.12	-19.41	-6.4	-6.86	-6.87	-6.29	-26.216	-19.391	-20.034	-16.932
ZINC66126667	-9.7	-10.5	-10.3	-9.1	-21.36	-8.954	-8.432	-22.66	-6.05	-5.26	-6.27	-5.71	-19.258	-17.578	-19.544	-20.901
ZINC66131766	-7.8	-8.4	-8.1	-8.2	-12.11	-2.651	-3.719	2.23	-4.71	-4.61	-4.93	-4.6	-11.885	-10.667	-14.082	-12.943
ZINC66133109	-9.9	-7.8	-10	-9.9	-23.29	5.463	-2.833	1.694	-5.57	-3.45	-4.43	-4.7	-14.643	-9.598	-15.746	-14.381
ZINC66202029	-9.6	-9.5	-9.9	-9.2	-23	-11.03	-12.67	-18.13	-7.21	-7.18	-7.76	-7.53	-17.137	-19.665	-19.678	-18.203
ZINC66247029	-10.6	-10.2	-10.8	-10.1	-19.46	-3.908	-2.968	-14.94	-7.29	-7.32	-7.56	-7.81	-19.508	-16.593	-23.229	-18.146
ZINC66247633	-10.6	-10.3	-10.5	-11.1	-33.37	-7.566	-4.026	-19.37	-9.1	-7.6	-8.39	-8.92	-26.934	-23.42	-23.769	-21.249
ZINC66253990	-9.9	-10.4	-10.2	-9.8	-25.23	-9.198	-2.234	-21.95	-7.5	-7.62	-7.62	-7.39	-24.663	-22.216	-25.157	-20.866
ZINC66254346	-9.7	-10	-10	-9.9	-20.55	-11.78	-10.71	-21.23	-6.92	-7.37	-7.1	-7.71	-18.957	-18.157	-22.392	-17.873
ZINC66254415	-7.8	-7.3	-8.4	-7.7	-18.85	-5.499	-12.03	-7.805	-6.74	-6.4	-7.22	-7.43	-21.5	-15.469	-24.113	-16.571
ZINC66254461	-7.4	-6.9	-7.9	-7.1	-17.08	-4.866	-4.831	-9.24	-7.13	-6.98	-7.67	-8.21	-23.106	-17.597	-26.792	-16.342
ZINC66254506	-8.3	-8.3	-9.3	-8.7	-14.35	-4.728	-5.976	-10.11	-6.96	-5.78	-7.09	-7.34	-21.095	-17.114	-21.863	-16.088
ZINC66255146	-8.7	-9	-9.5	-8.4	-16.87	-7.242	-7.802	-6.013	-6.98	-6.36	-7.12	-7.4	-21.946	-19.971	-20.922	-20.144
ZINC66255234	-9.3	-8.6	-9.7	-9.1	-18.43	-21	-10.01	-9.453	-7.21	-6.3	-6.78	-7.65	-23.384	-18.125	-21.319	-20.43
ZINC66316410	-8.1	-8.8	-8.9	-8.5	-35.91	-18.79	-15.55	-26.1	-7.28	-6.94	-7.45	-8.06	-20.262	-20.255	-21.332	-18.611
ZINC66327561	-8.9	-7.9	-9.3	-8.6	-15.79	-0.9704	-4.625	-3.095	-6.56	-6.61	-6.99	-7.33	-24.475	-20.243	-17.113	-16.453
ZINC66332505	-9.3	-8.8	-10.1	-9.2	-4.071	10.89	-2.222	1.871	-5	-4.81	-5.66	-5.29	-15.15	-10.961	-16.623	-15.593
ZINC66341976	-9.8	-9.8	-10.4	-9.3	-15.86	0.6302	-1.044	-12.57	-6.17	-5.24	-6.34	-6.53	-22.598	-19.858	-18.892	-18.805
ZINC66353005	-9.1	-8.8	-9.4	-10	-10.26	19.11	-2.19	4.629	-5.24	-4.51	-5.6	-5.75	-18.576	-14.445	-20.532	-20.832
ZINC66361478	-7.9	-8.9	-9	-7.9	-11.6	-5.974	-12.65	-19.15	-5.6	-6.15	-5.93	-5.15	-23.473	-20.282	-25.527	-17.789
ZINC66408580	-8	-9	-8.3	-8.8	-29.06	-27.21	-12.74	-25.09	-6.54	-7.3	-6.78	-7.45	-19.978	-18.967	-19.908	-17.624
ZINC66417231	-9.1	-8.4	-8.8	-8.4	-28.21	3.142	-4.885	3.435	-5.97	-5.7	-6.13	-6.39	-19.78	-16.495	-17.704	-16.842
ZINC66447173	-8.9	-7.8	-9.8	-7.1	-18.01	-6.218	-3.26	-0.9983	-6.55	-5.29	-7.16	-6.17	-26.102	-19.228	-28.663	-16.645
ZINC66492405	-8.5	-8.7	-8.6	-9	-13.26	-4.054	-3.225	-15.12	-5.63	-6.1	-5.77	-5.79	-21.276	-22.295	-22.903	-19.892
ZINC66494932	-9	-8.6	-9.4	-9	-10.55	23.63	14.34	13.49	-5.49	-4.8	-5.84	-5.46	-18.402	-15.805	-20.723	-16.31
ZINC66517506	-8.5	-8.6	-8.9	-8	-18.88	-16.82	-21.06	-18.33	-5.27	-5.01	-6.01	-6.08	-12.156	-10.837	-12.553	-13.513
ZINC66574996	-6.3	-7.3	-7.3	-6.3	-16.2	-1.699	-1.634	0.6308	-5.16	-4.85	-4.99	-4.95	-18.819	-15.675	-15.891	-14.291
ZINC66575034	-9.4	-9.1	-9.8	-9.4	-25.98	-22.27	-8.206	-27.88	-6.37	-6.26	-6.79	-6.86	-22.62	-17.881	-22.021	-15.893
ZINC66575124	-10.1	-9.6	-10.5	-10	-24.04	-8.462	-11.27	-28.82	-6.77	-6.1	-7.08	-7.13	-22.24	-15.233	-21.116	-14.848
ZINC66576270	-9.4	-8.9	-9.3	-9.4	-16.82	3.513	3.359	5.568	-6	-6.84	-6.2	-6.28	-27.611	-19.92	-20.96	-17.616
ZINC66579008	-9.9	-10.8	-11	-11.8	-20.52	2.236	-2.628	-13.88	-6.4	-5.6	-6.55	-7.35	-23.793	-22.791	-26.186	-20.504
ZINC66579433	-9.7	-9.5	-9.5	-9.8	-23.49	-4.044	-5.676	-21.27	-7.4	-7.19	-7.6	-7.88	-21.22	-18.997	-25.846	-21.046
ZINC66583903	-9.4	-9.5	-9.2	-9.5	-23.62	-23.91	-6.432	-30.79	-6.81	-6.48	-6.94	-7.09	-26.644	-21.245	-26.195	-19.598
ZINC66587853	-8.8	-9	-9.4	-9.6	-23.25	-12.2	-23.69	-16.39	-7.8	-7.29	-7.85	-7.05	-22.353	-16.899	-23.449	-18.576
ZINC66600034	-7.4	-8.8	-7.8	-7	-9.814	-6.803	-6.562	-10.24	-4.69	-4.65	-5	-4.63	-17.888	-18.795	-16.133	-15.777
ZINC66606452	-9.2	-9	-9.8	-8.2	-18.69	-11.36	-2.361	-10.13	-6	-4.04	-6.07	-5.17	-15.392	-17.158	-16.369	-11.84
ZINC66612217	-7.3	-7.6	-8.6	-7.9	-13.04	0.167	-6.801	2.063	-4.78	-5.07	-5	-5.3	-14.263	-13.497	-15.018	-14.703
ZINC66642243	-10.1	-9.5	-10.1	-11	-15.22	1.574	-2.024	-2.982	-5.87	-4.69	-6.37	-6.3	-17.513	-14.8	-19.772	-18.067
ZINC66664725	-9.3	-7.6	-9.5	-8	-17.24	2.066	-6.155	-1.001	-5.08	-5.22	-5.59	-5.38	-13.289	-13.384	-15.845	-13.216
ZINC66702164	-8.3	-8.5	-9.2	-7.5	-19.06	7.153	-2.707	4.451	-6.4	-6.08	-6.73	-6.16	-18.994	-17.461	-21.464	-18.087
ZINC66703529	-8.6	-9.5	-9.8	-8.3	-15.26	9.115	5.91	4.276	-6.41	-5.86	-6.88	-6.37	-22.543	-21.787	-24.648	-20.693
ZINC66807295	-10.1	-9.2	-10.7	-9.9	-11.43	6.96	-10.44	-8.689	-6.58	-5.78	-6.63	-6.03	-20.247	-21.107	-22.523	-20.501
ZINC66813997	-9.8	-8.9	-9	-9.3	-19.52	-4.427	-13.15	-11.79	-5.91	-5.3	-6.12	-5.62	-24.278	-17.888	-26.226	-15.765
ZINC66880105	-11	-10.1	-10.9	-10.5	-26.89	-22.11	-10.44	-20.98	-6.42	-6.53	-7.07	-7.21	-18.904	-18.183	-18.802	-19.127
ZINC67006376	-8.8	-8.2	-10	-9.6	-28.06	-3.939	-16.95	-16.93	-5.44	-5.14	-5.43	-5.58	-22.333	-18.197	-21.381	-14.68
ZINC67030546	-9.2	-8.5	-9	-8.7	-17.73	-6.623	-11.61	-26.3	-5.79	-5.72	-5.99	-5.81	-18.86	-15.854	-23.301	-14.994
ZINC67041612	-8.6	-8.2	-9.4	-8.6	-6.448	17.94	-3.77	0.8936	-4.65	-5.02	-5.67	-5.42	-14.823	-14.688	-18.848	-17.34
ZINC67207178	-8.6	-8.6	-8.7	-8.9	-10.53	10.87	2.217	1.244	-5.1	-4.96	-5.04	-5.67	-16.55	-18.555	-15.306	-14.322
ZINC67297316	-9.2	-9.3	-9.1	-9.4	-24.14	1.936	-13.72	-5.603	-6.6	-5.45	-6.49	-6.41	-21.261	-18.884	-18.754	-19.625
ZINC67303208	-7.8	-8.4	-8.5	-7.6	-11.37	6.505	-3.798	3.965	-5.16	-4.75	-5.29	-5.41	-17.729	-17.769	-21.721	-18.167
ZINC67306590	-9.7	-9.4	-10.2	-8.3	-16.37	-1.436	-12.41	-2.982	-5.57	-4.87	-5.69	-5.26	-16.275	-12.306	-15.4	-14.323
[truncated: 3 more rows]
